# Supplementary material for: Integrated multi-omics analysis reveals a gut microbiota–tryptophan metabolism axis contributes to sex differences in a β-aminopropionitrile-induced aortic dissection mouse model
Source: Biol Sex Differ. 2026 May 20;17:133. doi: 10.1186/s13293-026-00925-6 (PMC13366657; doi:10.1186/s13293-026-00925-6)
Supplement: Supplementary file 1 — Supplementary Material 1. [file 13293_2026_925_MOESM1_ESM.xlsx]

## Sheet: Sheet1
SampleID	name	MaCon1	MaNonAD1	MaAAD1	MaAAD2	MaCon2	MaCon7	MaNonAD3	MaCon8	MaAAD3	MaAAD4	MaCon10	MaNonAD4	MaAAD5	MaAAD6	MaCon3	MaAAD7	FeAAD1	FeAAD2	FeNonAD1	FeNonAD2	FeNonAD3	FeNonAD4	FeAAD3	MaCon4	FeAAD4	FeAAD5	FeNonAD5	FeNonAD6	FeAAD6	FeAAD7	FeAAD8	FeAAD9	FeNonAD7	MaCon5	FeNonAD8	FeCon1	FeCon2	FeCon3	FeCon4	FeCon5	FeCon6	FeCon7	FeCon8	FeCon9	MaCon6	FeCon10	MaNonAD2	MaCon9
neg_100	(2R)-O-Phospho-3-sulfolactate	863.994	1840.05	1116.91	1485.44	1617.98	1953.1	1388.28	1936.05	1037.57	1461.72	1073.71	1140.51	1168.69	1790.4	1181.51	787.014	980.975	1673.26	1139.45	1821.08	1456.59	1213.48	2075.73	3063.27	772.451	1726.91	1493.57	1777.61	2004.26	643.856	2025.3	1860.8	1449.93	1019.41	1163.63	1067.83	1090.27	770.701	807.305	1566.16	634.508	449.753	653.718	1185.24	2316.32	842.324	1143.62	1479.56
neg_10000	Lysyl-Arginine	5121.85	7979.74	4397.65	4664.91	5116.11	5768.96	3752.56	4292.22	3670.63	4532.32	5008.82	5897.87	5646.81	6101.74	5094.82	4792.46	6478.71	7275.38	6223.9	5919.9	6127.63	7659.46	6398.37	6045.21	4917.34	6896.56	4608.57	4368.39	4705.73	3897.88	5480.89	5896.08	12565.2	3719.2	3960.58	5256.06	4393.13	5122.64	6814.43	10403.1	4975.44	6545.5	3863.85	5728.05	3141.27	7125.16	4034.83	5593.78
neg_10002	Decylubiquinone	498.953	910.185	730.394	661.994	224.03	382.031	369.887	436.168	707.754	523.548	1141.93	218.491	321.468	335.016	597.077	396.005	534.926	1030.77	1475.93	1058.99	423.564	807.949	1215.13	713.908	957.451	597.395	1530.56	822.503	528.486	857.509	1442	1509.03	1331.2	596.018	634.415	222.758	697.011	539.679	380.849	315.707	212.982	259.411	176.693	187.415	506.266	241.25	1177.23	761.796
neg_10015	1-Phenyl-1-pentanone	403.412	85.4523	173.348	175.471	502.202	352.25	364.745	380.111	143.721	176.362	331.902	231.964	276.248	218.238	334.821	210.907	226.051	254.726	139.219	192.632	176.285	181.254	166.152	283.1	188.8	267.144	158.645	252.66	252.527	244.725	188.307	279.705	273.85	227.471	279.451	267.615	327.016	309.341	283.622	244.635	307.32	227.929	254.305	321.578	292.355	236.907	173.733	399.066
neg_10016	(Z)-3-Methyl-3-decen-1-ol	4715.62	562.54	1258.73	2019.75	10149.6	2641.56	1925.71	1846.72	953.508	418.806	2864.34	1527.26	1367.46	6939.19	1874.19	3446.92	2990.08	831.796	1189.34	2991.35	3028.61	3061.97	3172	3142.74	1567.8	1902.76	2127.95	2070.91	3342	1360.89	2436.41	3443.7	1175.58	947.899	703.434	7716.21	2239.6	6624.93	3029.61	6665	1433.44	13949.6	5939.31	4411.77	2887.56	7479.81	336.992	2800.69
neg_10019	Tetranorprostanedioic acid	1747.71	1972.34	1697.67	1460.84	2217.98	2125.03	979.522	1853.74	1666.05	1328.29	1974.67	1740.1	1676.6	2324.35	1275.41	1859.47	6035.18	18645.1	6575.19	9546.5	4708.84	7280.99	5421.74	2619.49	8730.68	4963.08	5590.17	6079.9	8888.01	8552.39	14479.7	9614.8	7980.68	1739.83	8791.41	8163.06	5859.89	11007.2	6244.1	8679.95	7840.43	12704.2	7255.17	8003.57	1872.74	8808.06	1944.85	1637.65
neg_10020	12-oxo-PDA	76.5916	45.4045	52.9653	40.7107	88.4732	80.531	43.2831	69.8239	49.0859	40.1175	87.1268	51.0335	60.3825	118.051	50.6677	45.62	63.4141	90.4408	51.1979	67.0696	58.2322	63.1392	77.0771	68.6975	70.0849	48.5214	67.7863	99.2391	104.351	81.1253	83.3849	82.8214	80.2817	59.7682	63.2533	116.462	58.0611	101.445	67.8569	120.418	59.6908	260.266	94.3123	81.9952	70.481	90.8292	47.606	69.725
neg_10021	()12(13)-EpOME	149.254	118.168	99.2767	136	162.942	137.591	144.597	182.073	108.434	104.622	212.192	69.6246	122.275	209.466	189.938	82.5242	68.4681	164.438	254.937	169.857	87.5283	222.577	199.056	109.631	145.768	87.2868	182.048	116.686	115.332	248.091	231.447	323.702	120.85	157.819	97.389	119.182	70.8429	232.65	130.608	93.9692	76.7356	88.0186	97.8541	52.6235	105.626	145.073	142.283	224.674
neg_10025	()12,13-DiHOME	7427.49	5729.3	5071.03	6889.01	8107.11	6998.76	7058.9	9178.95	6072.41	5297.26	11717.9	3871.49	5651.45	10280.1	9798.44	4612.97	3971.4	9590.45	14691.4	9551.7	4607.53	11404.9	10260.7	5578.23	7889.51	4535.6	9487.5	6534.88	6719.34	13617.7	13113.8	18231.8	6597.12	7962.12	5626.71	6649.59	3932.78	13638	7677.49	5288.56	4627.71	5160.19	5668.6	3210.31	5837.88	7848.67	7127.95	11623.1
neg_10031	9alpha-(3-Methylbutanoyloxy)-4S-hydroxy-10(14)-oplopen-3-one	2409.25	1638.09	1723.74	2283.13	2577.28	1786.67	2218.64	2139.87	1795.3	1592.01	2492.12	1936.05	1997.9	2426.62	2336.95	1681.12	1428.49	2259.03	3093.48	2203.82	1467.72	3038.13	2545.9	1495.09	2349.25	1539.35	2466.88	1837.41	2000.08	3258.15	2810.87	3586.9	1735.03	2056.74	1824.77	1824.55	1324.33	3113.14	2399.03	1595.83	2176.14	1666.23	2193.86	1303.82	1494.41	2341.31	1926.87	2520.78
neg_10032	(4S,6R)-p-Mentha-1,8-diene-6,7-diol 7-glucoside	129.785	69.5467	102.142	113.5	209.097	115.058	86.6133	105.19	82.0579	70.3949	139.142	91.3066	99.9771	202.726	95.4611	113.324	163.256	192.929	120.982	206.732	172.733	185.612	179.808	124.958	196.771	154.868	151.365	200.284	198.412	193.145	239.281	232.52	163.833	83.0172	204.568	289.882	189.261	294.379	204.949	303.794	208.146	374.347	302.414	232.486	145.263	326.973	55.8182	104.432
neg_10033	13,14-dihydro-15-keto-PGE1	415.011	783.285	431.201	396.61	394.496	893.239	716.624	631.875	527.762	1040.01	624.547	739.267	755.099	1362.01	377.919	1341.75	641.403	1561.75	523.837	1056.66	1311.63	464.8	1130.3	841.626	1635.42	1232.11	680.635	624.586	647.11	1460.35	1278.38	966.803	558.667	394.944	1421.6	740.331	1128.07	1189.74	1397.12	852.235	1368.54	814.381	1195.52	1400.91	508.251	841.956	550.363	609.077
neg_10035	15-keto-PGE1	116.778	89.3631	88.9324	99.2979	114.759	115.604	98.9322	148.048	88.8649	92.8681	170.133	57.661	98.6896	147.514	140.674	84.5332	95.7345	278.939	225.174	187.105	92.8361	171.482	174.336	104.215	168.642	97.5856	168.575	126.653	152.078	250.375	296.38	304.017	143.964	128.486	145.824	157.011	111.128	238.062	176.063	140.481	128.041	152.87	140.082	125.406	102.709	178.298	100.284	175.493
neg_10039	Dehydroepiandrosterone sulfate	784.318	596.842	525.993	716.151	825.215	730.652	733.738	947.155	580.452	525.483	1270.77	414.572	644.107	1069.33	997.877	526.889	490.056	1105.1	1406.63	987.337	486.653	1120.14	1112.8	628.986	915.491	538.004	998.177	713.462	707.026	1431.01	1376.29	1881.56	742.611	809.029	717.343	774.499	463.439	1359.56	795.988	680.172	521.027	530.827	680.099	404.037	586.285	862.369	710.176	1175.9
neg_10040	D-erythro-Sphingosine-1-phosphate	638.128	1282.99	581.952	683.033	670.774	811.219	590.661	1052.57	699.225	924.076	1300.7	3049.41	724.745	641.537	667.889	608.034	574.224	922.463	730.076	707.432	630.569	690.419	683.841	542.737	850.72	579.631	854.016	630.618	690.159	853.835	944.243	2302.17	818.449	678.697	823.288	795.035	1026.07	698.559	687.483	651.159	582.507	617.804	584.361	561.171	566.979	657.607	704.091	951.84
neg_10052	3,4-Dimethyl-5-propyl-2-furanheptanoic acid	118.512	82.1459	83.1696	65.9137	207.521	130.169	56.4749	134.614	90.4292	55.244	103.251	120.3	111.292	151.102	107.412	80.6273	289.586	423.772	252.151	261.307	220.893	297.994	251.775	95.4397	232.146	202.714	349.283	410.707	473.802	326.78	320.625	368.468	283.295	81.0822	316.648	601.167	331.167	674.762	493.324	728.248	499.524	1518.73	680.134	811.842	131.653	641.458	78.5015	129.298
neg_10055	Demethylphylloquinol	35.7101	44.4145	69.912	66.4092	21.3683	125.632	51.0685	58.7543	270.466	69.1401	84.9345	12.5019	23.4702	18.6486	33.6353	99.29	183.477	1077.23	80.4941	32.8207	107.562	89.0705	254.865	149.739	66.8076	120.894	202.164	116.211	81.8973	48.2995	428.668	69.6384	77.6866	84.5438	78.6704	54.2015	103.204	126.989	42.1987	75.6797	32.8801	12.9025	131.542	45.5724	259.575	38.5652	71.3578	184.459
neg_10062	Paromomycin	610.946	680.851	508.406	522.127	679.15	631.507	470.541	634.433	585.621	492.179	738.939	846.019	573.835	545.643	516.517	449.976	486.408	750.378	501.143	525.437	437.466	506.995	491.017	554.872	465.176	497.068	700.566	501.77	593.729	539.609	543.781	627.988	576.442	557.452	612.9	576.954	619.926	476.476	555.858	662.181	491.798	669.686	492.508	531.001	580.918	585.85	502.977	648.373
neg_10066	PE-NMe2(14:0/20:1(11Z))	178.572	130.872	105.983	144.924	205.388	123.475	123.663	160.35	127.216	103.729	300.304	100.957	114.365	207.798	177.995	100.398	83.3126	217.605	240.904	178.762	75.671	233.398	193.003	99.1433	180.159	108.673	226.354	133.18	146.747	264.875	224.423	354.58	152.281	186.955	114.388	131.112	92.9966	216.211	134.024	106.108	105.472	253.04	139.859	89.8458	113.316	166.032	147.245	227.967
neg_10068	Biolimus A9	272.638	357.362	270.164	311.92	249.033	149.778	193.247	175.917	261.854	178.892	314.875	329.946	234.11	198.124	330.233	151.894	258.145	289.031	172.874	225.867	102.328	139.476	113.687	234.55	177.166	167.807	314.837	161.421	126.433	152.365	104.849	206.93	212.598	286.896	123.826	213.876	229.951	208.584	204.779	215.583	177.946	134.001	156.012	133.285	222.463	156.937	268.585	313.03
neg_10072	Palmitoleamide	512.253	408.419	451.439	783.547	756.551	490.583	434.577	379.657	376.878	457.723	544.78	497.838	470.855	425.499	567.611	334.424	547.966	431.344	388.998	488.074	528.821	453.537	443.023	503.777	501.005	447.816	636.791	633.657	480.111	593.716	439.722	495.306	513.042	495.895	410.726	600.838	483.801	568.921	531.414	515.42	488.289	723.162	607.385	742.13	482.341	441.075	401.846	477.791
neg_10075	Mupirocin	278.65	257.764	243.639	207.615	245.256	281.318	284.386	301.205	290.468	315.025	388.376	248.915	441.506	300.718	260.219	344.096	266.006	481.667	129.277	119.129	117.454	124.54	154.699	278.926	217.537	284.833	532.132	248.27	146.566	138.954	479.007	187.045	130.478	157.685	208.875	181.14	97.4883	179.698	117.04	197.674	55.4961	180.849	107.13	111.49	299.191	159.982	194.42	301.862
neg_10084	PI(22:3(10Z,13Z,16Z)/PGE2)	250.361	322.077	192.857	206.141	220.138	164.888	177.954	172.295	212.457	220.779	274.514	303.267	239.928	169.856	217.078	154.8	197.615	190.705	147.634	210.847	155.647	169.062	157.676	131.365	192.099	177.576	242.236	174.394	207.589	236.253	130.124	209.319	220.711	185.762	185.883	180.479	188.784	150.692	142.788	220.193	159.004	229.459	167.038	141.157	183.383	112.959	229.695	219.332
neg_10086	Temsirolimus	150.218	172.116	134.278	149.846	142.412	113.145	82.4483	114.438	123.073	150.217	179.969	208.122	155.73	130.095	140.078	105.741	116.167	132.576	102.955	141.152	87.5857	128.967	105.881	92.9353	113.594	101.043	164.4	102.431	115.82	129.843	70.2282	131.637	123.952	156.366	121.583	103.071	125.237	93.0045	97.2647	134.567	102.295	122.23	116.563	85.4351	107.321	93.4464	148.172	138.387
neg_10097	Hydrocotarnine	213.521	238.7	233.531	243.58	211.601	233.035	264.746	251.775	259.071	257.677	216.082	246.822	336.174	324.988	217.339	243.257	217.681	248.385	278.062	261.292	269.093	292.648	268.017	290.162	244.352	282.768	227.198	247.683	249.428	246.216	257.141	233.936	243.816	225.946	220.933	196.905	229.537	245.282	234.129	239.861	273.289	264.802	220.905	225.944	228.291	231.694	228.275	231.056
neg_10101	LysoPE(16:0/0:0)	34391.8	35394.8	31791.1	36020	37462.9	29390.5	29528.8	30646.8	35785.9	36528.2	39293.6	43279	42719.8	35929.1	29609.6	33801.3	26529.2	35265.8	30518.2	31131.8	27373	35431	29990.7	27575.6	37213.3	32297.5	36037.5	32912.1	34369.9	31790.6	29846	34449.6	36155.5	38449.1	31785.3	25431	32544.2	26595.5	29568.2	30739.1	32374.3	30885.2	29669.8	30674.1	29320.6	29452.3	34224.1	35837.4
neg_10121	PE(16:0/18:2(10E,12Z)+=O(9))	201.337	178.011	173.464	201.276	194.033	153.278	177.086	180.63	214.475	212.717	206.752	216.117	236.211	214.893	165.582	190.359	166.908	227.519	223.064	196.292	191.343	198.896	199.316	185.787	225.986	207.138	214.364	208.093	195.125	218.515	194.87	220.491	202.607	207.668	198.115	164.559	170.638	190.841	203.886	178.805	199.629	195.041	172.444	183.632	193.227	167.559	188.112	207.655
neg_10133	Isoleucyl-Arginine	199.045	257.932	185.507	212.32	152.235	235.187	159.275	291.354	336.453	275.225	202.133	415.728	265.39	323.951	134.55	187.428	327.129	366.954	307.74	394.443	230.923	330.357	333.632	224.392	249.825	336.877	308.184	386.433	309.475	270.987	329.97	455.801	368.273	192.632	352.105	249.344	244.892	235.05	290.155	299.183	186.658	215.835	249.209	244.336	172.805	247.144	172.139	225.776
neg_10134	(1(10)E,4a,5E)-1(10),5-Germacradiene-12-acetoxy-4,11-diol	522.813	670.042	515.596	512.422	441.274	416.636	296.963	415.273	608.032	495.609	611.287	565.76	497.079	495.427	431.866	450.225	2730.98	7968.75	2679.41	4026.67	1893.23	2409.86	2018.65	463.878	3457.19	2013.19	2105.91	2725.86	3240.85	3364.64	5805.4	3303.78	3212.34	500.743	3392.75	2295.03	2156.49	3303.11	2046.01	2096.68	2870.96	2438.22	2104.84	2215.51	484.479	2539.9	606.353	431.418
neg_10135	NORETHINDRONE ACETATE	43351.4	61415.9	64745	69723.2	56845.7	44830	51518.7	45952.6	45499.8	54171.4	41076.8	60791.1	62961	71678	69416.4	124155	67877.9	65211.4	61928.8	40075.4	59250.6	72194.8	49029.7	52733.6	57687.7	80397.2	46471.3	49433.4	51073.3	44628.3	54651.9	54598.1	50606.9	63707.5	50709.1	43709.3	52957.8	54776.7	71061.5	82477.1	56167	53015.3	44350.6	49868.1	51398.5	80226.4	41799.6	42060.9
neg_10136	Prostaglandin E1	502.23	831.538	492.281	485.472	442.701	940.412	717.02	647.478	558.103	1067	739.67	742.022	796.716	1386.3	444.613	1367.89	644.672	1689.47	498.569	1013.59	1288.12	502.526	1117.22	937.312	1606.05	1280.88	819.182	661.074	742.527	1578.3	1372.5	1150.66	688.635	487.761	1425.24	828.534	1175.59	1263.98	1481.02	843.145	1489.34	867.726	1322.98	1470.73	542.597	941.562	560.625	642.553
neg_10140	Quinquenoside R1	474.216	605.911	378.218	342.785	343.668	303.703	212.6	228.19	400.786	315.266	594.393	509.453	350.645	216.011	432.084	188.197	400.566	249.377	326.283	518.711	390.58	280.411	325.209	255.057	373.31	412.12	560.007	391.233	316.283	414.558	96.2307	477.933	483.311	363.434	294.58	287.501	514.185	404.331	248.748	440.636	225.557	196.102	201.617	113.041	339.013	147.56	449.866	423.964
neg_10143	5-Octadecynoic acid	1161.55	1371.89	1045.6	1056.45	1186.33	1041.24	942.566	1009.08	1096.95	1000.92	1250.05	1458.83	1367.34	1175.9	1048.92	880.971	1247.72	1055.64	1160.01	1374.73	1143.97	1224.46	1191.39	989.602	1278.68	1310.02	1534.45	1231.42	1282.86	1381.69	908.064	1532.1	1312.42	980.275	1131.28	1272.19	1177.48	1196.36	1141.04	1458.63	1193.69	1332.79	1140.56	1099.53	1024.73	1100.83	1119.94	1006.83
neg_10169	5-Hexyltetrahydro-2-furanoctanoic acid	193.785	89.4314	103.085	145.62	333.209	216.216	131.052	225.517	99.7012	94.6337	159.113	122.636	151.135	166.611	150.873	124.318	140.23	128.528	107.223	119.871	149.879	175.68	175.275	214.331	130.671	130.523	164.895	213.682	205.811	126.88	138.274	188.873	107.15	137.976	122.012	287.503	158.326	170.769	239.161	429.199	162.142	961.13	260.076	845.646	224.506	311.379	70.7084	173.993
neg_10171	Methoxsalen	153.452	119.994	117.828	81.7803	146.08	1.73091e-09	62.7795	1.73091e-09	1.73091e-09	1.73091e-09	170.714	110.57	1.73091e-09	1.73091e-09	221.352	81.8378	106.08	88.18	5.55674	0.00450813	66.719	1.73091e-09	1.73091e-09	1.73091e-09	27.5285	0.000108395	5.98089	0.754378	1.73091e-09	0.000505729	38.4706	3.6215	126.694	84.0643	168.089	46.5378	223.741	55.5848	74.8159	1.73091e-09	95.1267	0.000701875	123.13	1.73091e-09	160.85	0.00296989	104.583	91.0575
neg_10177	PE(14:1(9Z)/22:5(7Z,10Z,13Z,16Z,19Z))	2067.13	658.722	955.635	1132.46	4101.99	1430.13	1051.9	1348.23	763.688	350.397	1624.49	1082.59	1170.89	2351.35	1224.92	1494.87	1734.7	743.895	1381.8	2310.4	1844.74	2244.52	2274.09	1194.21	1416.26	1497	1605.19	1640.17	2040.4	1304.37	772.717	1877.44	1043.94	931.268	788.773	4564.49	1509.44	5428.23	2169.43	6287.47	1346.79	11989.8	3864.21	3472.71	1434.16	4050.49	492.97	1978.75
neg_10178	PE(6 keto-PGF1alpha/18:3(6Z,9Z,12Z))	234.151	97.1895	152.729	168.68	374.969	232.93	123.356	238.59	167.345	84.1037	210.671	118.232	272.065	373.445	147.268	258.244	261.584	193.558	286.485	392.541	338.597	379.716	367.807	239.152	318.288	323.811	275.964	350.102	350.386	259.966	241.5	298.485	136.012	151.047	112.892	462.281	207.183	699.918	299.82	781.847	254.926	841.629	459.627	541.211	203.576	483.071	75.6806	275.757
neg_10188	16-hydroxy hexadecanoic acid	111.746	117.253	99.2947	116.3	86.9827	104.375	89.2689	122.761	137.935	126.749	84.8228	94.0172	151.005	104.066	80.7514	90.2369	103.102	122.274	130.999	117.952	101.737	152.428	129.129	91.761	131.26	121.504	137.597	129.383	125.608	117.042	84.1669	100.82	120.006	127.266	122.946	51.7839	111.661	66.7543	86.6188	67.2079	88.7841	66.4062	63.5293	94.0228	87.1239	84.263	116.486	91.6385
neg_10189	(S)-2,3,4,5-Tetrahydropyridine-2-carboxylate	126.392	57.2923	92.3692	104.346	281.488	137.003	108.363	131.559	77.9141	56.0835	101.619	76.5586	119.931	215.755	97.889	179.332	130.168	83.4756	112.063	145.284	150.094	198.271	187.349	130.017	110.29	117.377	100.081	125.395	164.041	100.349	96.2927	123.955	82.7951	83.3508	80.7538	323.353	110.307	289.259	170.743	344.141	126.273	643.015	306.641	336.936	119.945	361.518	53.9436	122.038
neg_10195	2,3-Dimethoxy-5-methyl-6-(9'-carboxynonyl)-1,4-benzoquinone	175.393	56.3982	124.405	144.143	353.055	136.16	83.2985	142.59	69.2157	37.7973	137.45	73.3925	95.7301	210.287	85.0473	150.664	193.86	243.549	190.091	238.647	185.138	317.656	268.245	121.971	188.691	138.543	191.936	177.831	271.742	203.664	227.913	255.711	209.651	92.4073	202.651	449.725	185.189	434.596	271.396	475.57	176.551	866.104	400.007	423.302	129.399	498.665	60.5096	149.894
neg_10198	(5S,6S)-6-Amino-5-hydroxycyclohexa-1,3-diene-1-carboxylate	150.898	62.0099	83.3005	82.4323	357.94	155.476	103.466	151.264	75.0335	36.701	123.413	84.2567	121.247	293.354	106.212	211.024	173.769	124.306	160.133	223.391	200.596	256.92	264.591	145.199	152.416	159.928	136.644	176.844	236.477	156.878	153.117	184.655	129.565	84.0081	99.4177	437.805	145.808	416.398	248.554	488.274	149.962	972.449	426.924	494.01	160.664	498.731	33.4877	167.531
neg_102	3'-Hydroxyamobarbital	129.381	105.569	78.5123	54.1477	83.5655	9.03694	112.598	3.67832	13.2691	31.1004	64.9834	57.7583	20.8641	13.033	110.193	95.3395	138.023	72.7597	25.342	7.44436	60.9626	5.1443	13.8577	8.46085	57.2599	44.0626	23.4787	9.03828	7.61515	12.671	47.3123	9.38922	152.874	136.126	133.169	93.7584	87.7336	35.1669	53.1726	24.3468	68.9432	79.7059	53.1901	8.68788	70.965	15.3016	98.6503	100.949
neg_10204	13'-Hydroxy-gamma-tocotrienol	49.0391	143.378	175.356	138.143	35.6256	261.706	147.75	161.538	455.057	188.073	180.234	55.1309	88.874	72.5941	58.9763	295.797	605.475	1416.84	273.637	222.871	259.18	449.227	621.141	245.942	378.699	178.089	544.592	475.602	295.204	122.111	704.142	323.237	262.351	183.826	336.391	236.379	218.068	221.449	203.332	221.169	282.412	107.849	419.624	170.07	541.628	190.159	167.559	178.711
neg_10211	12-Methyl-13-tridecanolide	10.1749	14.7528	1.98455	0.895913	3.80291	0.775373	2.17261	0.059855	3.41197	2.69071	0.548792	0.356672	0.0311851	0.119612	0.0402971	0.287381	186.312	1094.34	294.155	404.586	139.297	220.953	139.761	3.10492	378.272	171.546	170.834	250.58	488.586	448.816	951.717	483.772	306.66	3.54758	393.189	270.435	233.916	441.168	224.8	248.571	304.423	244.031	201.469	246.658	2.26864	248.915	14.3179	4.06085
neg_10216	LysoPC(18:4(6Z,9Z,12Z,15Z)/0:0)	595.507	378.985	528.826	453.253	561.467	519.728	502.024	507.889	499.267	585.252	572.675	500.211	666.095	609.884	641.001	463.334	447.257	397.166	374.522	385.039	423.997	418.84	428.4	469.359	436.908	517.298	527.569	444.082	433.973	452.332	346.294	451.342	367.211	529.446	458.594	520.577	519.729	552.303	511.951	581.699	501.913	765.942	535.159	538.315	494.992	519.496	496.957	619.511
neg_10219	Lysyllysine	718.619	658.369	719.203	726.583	771.627	703.841	667.707	716.98	727.946	697.778	685.135	694.707	978.606	931.488	697.66	783.263	716.208	863.642	810.941	819.467	764.654	893.678	765.333	822.328	874.34	879.701	777.858	840.93	836.554	798.066	922.316	886.725	763.91	673.391	928.197	837.363	787.171	839.528	817.793	886.71	843.15	973.49	843.251	883.878	719.164	887.435	683.822	705.265
neg_10221	Ruscogenin	80.3935	69.3141	51.6866	81.9155	89.7322	91.1769	25.9239	57.2423	57.0492	21.5137	119.279	94.6306	51.2065	22.9141	72.1225	56.3461	117.826	348.052	201.662	200.788	102.323	194.543	145.582	70.8011	468.973	84.9121	330.935	261.84	513.733	218.405	215.772	397.904	173.919	86.2628	514.443	169.771	125.854	227.526	237.805	223.121	181.908	110.807	239.085	204.568	108.159	183.82	28.6611	53.3804
neg_10223	LysoPE(0:0/18:3(9Z,12Z,15Z))	38361.3	39151.1	35800	39295.1	28576.8	28445.1	35642.2	32180.7	40107	39500.8	45804.5	26244.1	38453.9	27249.4	39681.2	29192.8	24891.3	27349.2	45314.5	33602	27656.2	28183.7	34845.7	36071.1	40738.4	30487.9	49267.7	34351.9	34846.2	39615.9	32890	40485.6	36636.5	38254.7	29669.6	31495.8	34929	34216.7	32372	33157.3	26047	28928.2	24994.6	21934.3	32531	29683.8	51029.6	41656.4
neg_10226	LysoPS(16:0/0:0)	129.538	247.514	90.5715	122.96	165.003	163.515	121.652	175.78	117.809	157.441	205.893	376.402	185.731	144.422	104.328	118.434	99.3328	264.497	49.6616	79.2056	103.959	75.2205	80.9661	105.084	71.468	104.565	163.422	104.813	147.659	96.144	217.43	248.606	102.793	100.248	175.887	148.571	177.251	126.639	102.362	162.01	82.7453	165.124	67.0658	102.114	163.132	84.3071	101.055	172.498
neg_10230	Acetyl-pepstatin	48.6485	1.73091e-09	6.00591	24.8657	143.81	17.577	22.4972	16.8726	1.73091e-09	1.73091e-09	9.61835	15.71	1.73091e-09	31.2672	11.6952	45.9983	26.0925	1.73091e-09	3.86794	12.8172	30.6186	71.7381	34.8108	10.1589	24.5052	8.95705	7.21758	17.5376	33.1049	9.68847	3.03475	1.73091e-09	1.73091e-09	6.32912	9.109	135.769	16.0512	175.988	91.5831	123.632	50.9722	396.217	213.944	141.087	11.2528	220.812	1.73091e-09	8.45475
neg_10232	Tetrahydrocorticosterone	99.5798	38.3626	70.9787	63.8351	141.33	63.5586	62.1477	88.488	37.9599	58.9623	70.2268	76.6507	91.5122	100.214	69.4393	61.2721	60.616	34.8911	66.1296	75.2333	94.1513	103.143	80.8193	60.6904	78.134	69.4222	93.2731	70.9304	76.6988	61.4565	34.6523	73.3708	46.4433	56.4235	70.1071	131.697	73.2734	158.757	109.011	182.484	131.62	368.807	176.602	153.923	71.7026	196.573	47.5343	100.816
neg_10236	Diethyltoluamide	4007.49	2239.48	3014.68	3876.51	3955.22	2005.5	3657.83	2058.91	2682.85	2532	1595.89	4828.25	3155.05	2350.1	2358.06	2612	2420.66	1921.99	2299.67	1950.54	2488.81	3609.85	2482.94	1618.47	3449.57	2404.71	2782.51	2345.43	2855.88	3148.28	1804.62	1967.02	1818.25	2335.63	2791.6	2534.78	2043.12	4008.81	4210.92	2372.3	4753.93	2702.27	4084.88	2392.4	1547.56	3439.86	2326.41	1781.43
neg_10241	Antibiotic JI-20A	427.98	122.785	319.758	390.151	419.033	155.422	394.687	123.259	274.587	235.548	111.779	466.417	331.129	148.41	226.754	245.571	211.965	63.364	193.75	158.192	194.54	376.849	226.283	128.712	355.004	200.169	207.418	192.935	226	294.866	70.9799	92.4285	117.302	229.156	207.842	161.857	118.026	246.759	376.4	166.16	466.651	196.386	360.014	185.637	170.177	270.552	225.125	149.607
neg_10243	DG(12:0/PGJ2/0:0)	85.6374	55.6525	50.8681	65.2356	23.3206	79.76	92.4853	121.938	108.121	117.938	75.0661	63.6726	127.137	21.3271	56.8279	56.1862	29.4319	0.00104744	6.88728	0.0537929	1.19861	1.73091e-09	1.73091e-09	81.8698	3.59186	21.9716	37.5455	30.2912	1.73091e-09	1.73091e-09	1.73091e-09	1.73091e-09	1.73091e-09	43.7751	1.73091e-09	1.73091e-09	9.75032	1.73091e-09	1.73091e-09	1.73091e-09	1.73091e-09	0.403327	1.73091e-09	1.73091e-09	79.5514	1.73091e-09	30.763	55.9609
neg_10244	Didemnin C	248.164	299.556	215.34	213.4	221.13	154.089	180.563	166.325	180.726	176.056	273.25	232.004	247.669	153.875	202.031	123.939	132.642	258.443	129.405	141.172	116.126	125.979	117.165	140.481	145.327	134.617	257.457	118.708	132.461	158.286	177.7	259.06	168.305	198.425	157.593	167.651	212.712	172.713	187.019	181.257	121.725	139.668	123.279	77.9491	158.208	126.64	226.334	223.137
neg_10248	PE(18:3(6Z,9Z,12Z)/P-16:0)	306.561	96.3976	158.437	173.378	855.44	274.862	151.684	348.767	109.345	157.819	327.091	127.761	252.852	584.237	211.741	389.502	245.088	113.093	174.539	204.748	229.003	354.131	261.758	229.799	167.145	289.264	294.926	228.563	319.822	165.299	120.723	339.725	157.294	176.009	225.535	799.654	270.754	594.219	317.48	906.396	222.191	2168.42	744.112	819.903	264.163	793.603	75.1607	416.925
neg_10253	Desglucocoroloside	488.032	321.948	357.141	390.3	495.821	360.104	325.777	393.975	365.067	346.242	483.606	387.707	402.79	313.602	418.31	258.483	271.828	341.147	271.598	278.36	273.189	280.856	246.486	330.377	295.897	225.959	365.573	308.603	243.868	235.54	177.421	260.361	320.194	406.275	215.728	319.545	332.239	346.302	346.381	334.893	294.864	345.773	269.849	325.637	382.455	249.283	363.759	563.987
neg_10255	Ganoderic acid I	829.969	626.251	611.558	788.734	1022.12	613.937	646.463	646.156	657.272	542.13	1259.35	753.246	893.34	748.356	702.506	488.959	391.968	479.96	387.767	436.807	275.775	436.258	352.938	632.425	397.021	479.739	926.428	530.049	509.698	452.018	280.023	645.249	653.566	767.956	476.237	572.108	684.757	485.296	705.666	632.99	603.965	489.207	517.911	389.809	691.088	473.322	603.121	996.199
neg_10262	4-Oxoretinol	147.869	99.7449	97.3179	71.8184	127.887	104.317	89.6602	145.12	87.7749	101.993	161.668	69.2612	110.543	173.63	125.679	76.044	81.0718	125.481	168.033	150.75	88.5095	163.719	191.557	99.8737	141.102	105.377	181.95	137.099	146.592	160.004	217.855	254.28	101.326	116.245	111.238	154.283	90.1628	177.371	113.314	119.509	80.1263	146.188	136.15	93.4141	122.878	131.243	94.2524	172.182
neg_10263	L-alpha-Acetyl-N,N-dinormethadol	130.351	145.758	141.909	167.874	132.123	146.209	108.157	144.163	173.166	131.968	130.567	121.627	156.479	117.668	124.034	128.844	147.014	226.387	182.084	175.557	135.959	153.269	146.605	128.297	163.559	133.841	163.442	138.942	108.8	145.284	134.412	154.003	160.607	128.341	168.657	141.041	139.756	172.564	146.369	151.848	126.027	112.762	130.028	123.759	115.958	151.049	144.187	133.18
neg_10264	Coprocholic acid	75.7051	8023.46	136.034	93.9131	91.126	675.662	75.8616	1059.2	65.7556	151.847	967.5	1371.25	99.5237	208.424	90.1565	174.389	337.715	570.505	253.152	934.326	890.247	124.452	130.912	62.8603	145.246	104.482	138.467	163.385	208.292	373.494	531.206	2766.6	418.598	113.506	1749.19	1307.42	3991.73	439.154	402.877	249.851	491.515	678.913	627.595	845.141	231.339	1602.2	51.464	421.774
neg_10277	PI(20:0/20:4(6Z,8E,10E,14Z)-2OH(5S,12R))	8285.66	9785.21	6357.73	7651.65	8175.18	7057.73	7052.56	7733.83	6843.52	7959.27	12231.6	10801.5	9173.46	7286.83	7576.41	5173.95	5756.44	4841.38	4470.83	5551.18	4612.15	4642.57	4675.82	5806.19	4964.16	5308.8	9045	5588.49	6129.14	6033.94	2905.8	7857.22	6961.02	7331.05	6168.5	6976.28	7268.51	5376.61	5574.37	8875.45	4777.23	7479.11	4904.81	4287.26	7406.58	4253.13	8090.21	9929.89
neg_10284	Farnesol	1086.84	614.619	620.914	610.869	957.559	752.809	652.695	1058.9	638.158	651.4	1233.97	486.631	780.671	1391.8	925.771	453.008	520.405	697.355	1281.47	1013.32	496.367	1110.95	1345.73	664.646	888.685	683.348	1403.45	887.487	979.901	1181.62	1327.7	1966.41	830.099	784.143	725.185	1126.67	574.81	1337.18	737.401	790.789	526.424	1043.15	855.428	498.972	799.362	990.487	686.29	1302.7
neg_10285	Aplotaxene	1209.48	895.082	1008.28	1043.63	1113.81	891.247	999.56	954.117	1033.87	976.492	1302.88	909.527	1188.17	957.249	1131.76	841.283	674.815	781.475	1018.87	884.235	713.619	772.46	886.707	1053.02	1010.87	863.929	1279.01	980.519	998.43	992.537	750.369	1026.57	1033.1	1086.33	827.967	950.786	1084.8	945.044	1126.14	1017.33	994.591	889.765	924.117	827.057	975.136	1000.92	1196.4	1305.2
neg_103	C20916	25.0217	35.3744	38.5865	23.0904	35.0525	8.79907	53.6962	25.3585	20.4055	8.37656	32.7996	26.173	8.24996	5.87539	47.6459	103.768	66.017	71.4665	5.2281	2.5364	24.8539	6.71204	5.48512	3.67063	37.8468	17.0616	25.7174	1.73091e-09	11.4231	48.935	50.1465	1.73091e-09	50.8146	41.7743	57.9662	35.0733	73.1433	50.457	44.8951	8.47411	39.6153	36.3867	58.9691	13.9638	39.028	28.3683	98.4108	30.9804
neg_10319	PI(22:5(4Z,7Z,10Z,13Z,16Z)/TXB2)	4422.47	8966.6	3815.74	4678.38	3839.45	3868.94	4838.62	4506.8	4071.7	4906.8	5572.79	9106.51	5562.27	4007.5	4032.9	2871.09	6731.66	2987.87	3321.19	6091.16	5124.05	3570.72	4341.13	3146.19	3963.22	3693.49	5275.43	4397.97	4900.18	5958.55	1814.65	4985.55	5543.83	3404.42	4483.36	6005.84	3963.97	3665.34	3042.92	7227.69	2954.37	6527.72	3194.53	2711.13	3469.35	2809.93	5428.84	3615.71
neg_10322	3-O-Mycarosylerythronolide B	10.116	8.51812	8.32586	9.86384	10.4293	7.37172	3.68352	6.99519	6.95205	6.29839	12.6714	11.2591	8.09426	8.20658	8.11639	4.83185	6.42358	5.75491	6.94258	6.93738	8.0072	6.99185	5.14899	4.60792	3.83274	7.64933	9.02235	7.59767	7.79545	7.05548	3.2142	5.46229	11.7423	8.60916	6.04258	5.48505	8.1748	5.00245	5.57581	6.75372	5.41073	5.4269	5.95508	4.48335	6.39469	3.49792	5.78248	10.2735
neg_10323	Ouabain	219.682	238.42	177.877	224.51	276.437	180.345	185.365	195.662	179.537	156.129	343.939	259.883	280.154	235.921	165.855	135.649	173.596	147.04	102.096	147.873	118.583	103.968	129.36	151.113	129.612	153.422	243.666	173.379	159.246	181.094	63.403	196.809	204.412	200.794	169.403	179.86	181.598	135.646	168.411	208.721	107.001	176.328	136.96	99.567	183.086	95.6931	181.811	238.416
neg_10328	5(S)-HpEPE	858.202	236.531	326.797	567.104	1006.23	505.364	690.05	314.483	184.468	218.567	340.949	779.643	231.627	331.687	264.462	268.401	368.408	727.335	373.688	408.215	327.571	447.516	510.774	299.468	389.016	453.978	673.379	484.33	545.478	533.425	683.56	660.295	495.835	287.506	544.7	648.89	521.075	759.621	675.151	723.334	446.494	1046.14	609.733	687.839	302.091	818.761	197.115	316.27
neg_10329	5,6-Dihydro-6-pentyl-2H-pyran-2-one	349.153	297.771	253.797	314.926	274.237	227.249	320.77	245.076	305.623	239.561	449.282	300.416	180.883	292.945	336.369	177.574	183.639	340.694	375.366	299.494	191.914	443.442	337.202	183.213	285.685	207.488	431.388	255.517	207.06	352.253	559.234	533.909	296.662	222.665	274.936	324.549	280.206	478.572	290.057	233.367	218.84	386.708	262.814	183.808	203.543	290.536	327.129	348.712
neg_10334	Lathosterol	139.95	128.613	130.297	187.899	123.791	71.349	140.834	113.554	127.646	120.48	166.037	176.206	90.6685	120.584	196.851	122.748	193.522	247.421	84.372	134.199	180.697	41.6992	96.4963	80.4635	154.305	98.2122	102.236	135.862	106.205	185.168	144.06	76.4642	160.436	132.811	98.7048	136.247	181.95	156.206	111.8	84.5836	124.917	118.463	179.559	131.158	114.575	94.5175	254.743	114.053
neg_10353	Levorin	1124.6	1708.2	968.692	1078.69	1065.55	881.429	946.381	889.181	1064.3	987.623	1404.16	1595.31	1336.02	995.616	1020.97	754.568	1323.31	819.59	919.427	1307.78	953.893	942.366	906.063	841.935	974.755	1036.87	1371	1025.03	1079.86	1244.42	512.164	1182.78	1237.26	953.154	965.514	1104.03	1127.88	934.472	825.355	1297.31	838.8	1142.55	789.617	623.576	925.252	637.952	1210.39	967.576
neg_10357	4a-Formyl-5a-cholesta-8,24-dien-3b-ol	825.431	2284.33	868.529	1277.53	402.291	782.624	503.106	1231.93	1280.5	1251.11	1674.95	1185.59	1133.75	1313.42	480.739	1232.45	1865.6	6619.44	1499.59	940.621	2235.75	2847.77	2701.53	2140.26	709.846	6007.11	3211.86	4612.39	3452.69	3755.45	5411.27	1141.62	4166.47	725.798	1818.36	1347.55	283.182	2140.37	4368.09	1377.05	1599.95	473.006	900.261	681.235	2233.86	1008.13	1010.84	2034.32
neg_10359	PE(22:5(4Z,7Z,10Z,13Z,16Z)/18:2(9Z,12Z))	216.133	207.302	188.066	184.285	306.777	192.075	131.673	166.649	161.591	114.602	220.072	231.816	242.772	364.603	232.004	189.568	241.723	302.658	227.275	282.507	181.611	269.736	245.822	209.302	304.237	221.906	362.954	291.743	353.149	237.174	246.452	322.292	185.627	203.314	133.865	275.629	193.059	269.313	205.771	304.215	201.564	320.271	268.685	184.864	193.252	227.159	147.81	272.878
neg_10361	Pristinamycin IA	2711.68	2892.9	2484.82	2739.52	2877.8	2224.44	3363.6	2160.38	2584.24	1855.24	3318.52	2558.2	2521.08	2046.51	2166.66	1431.89	2166.21	1551.92	1790.69	2270.76	1687.32	1674.97	1378.81	2110.18	1821.12	1809.99	2285.05	1801.53	1408.52	1976.32	928.634	1786.56	2190.51	3079.91	1567.33	1607.21	1796.9	1991.93	1603.89	1661.37	1413.25	1395.5	1592.51	1164.45	2509.38	1516.52	2433.67	2831.28
neg_10365	Ganoderic acid delta	646.373	600.044	507.103	538.701	617.826	541.089	464.403	573.845	579.152	597.772	714.191	598.289	634.952	489.501	609.485	400.519	457.216	418.846	431.45	539.074	402.253	427.477	428.528	448.704	469.322	439.367	616.353	461.51	422.586	402.1	256.211	417.986	432.3	595.718	392.934	372.408	516.766	406.747	376.756	428.842	335.929	367.483	297.03	290.028	624.796	250.418	584.566	758.58
neg_10367	CDP-DG(a-25:0/20:5(5Z,8Z,11Z,14Z,16E)-OH(18R))	3551.16	3184.37	5075.17	2733.16	3400.1	3483.4	2374.21	3154.73	4669.23	4028.08	3655.46	4105.27	3830.52	2988.64	2998.14	2645.03	2557.44	2485.7	2497.96	2461.4	8930.27	4301.64	1767.64	3637.34	2466.57	2768.8	2884.45	3574.86	1682.2	2154.16	1315.35	2211.85	6510.25	2625.52	1407.87	2049.45	4251.95	3129.62	4095.85	4813.94	2603.18	3139.79	1558.67	2249.14	2401.04	1555.31	3543.99	3438.17
neg_10373	2-hydroxyhexadecanoic acid	411.161	420.104	413.876	463.092	355.188	464.673	336.084	493.324	508.563	493.099	361.792	383.323	640.627	476.212	332.184	432.878	463.313	647.004	557.308	552.831	488.054	678.351	571.697	401.887	622.814	573.713	582.76	549.041	627.556	596.275	560.993	499.526	570.084	454.705	496.248	298.533	458.916	338.205	400.031	404.776	414.827	448.801	377.852	488.53	359.985	459.766	424.122	389.962
neg_10374	5,6-dehydro Arachidonic Acid	2715.84	3228.5	2453.75	2555	2533.11	2319.95	2384.2	2383.05	2679.62	2625.04	3132.74	3399.97	3259.99	2718.87	2596.46	2109.67	2846.58	2122.14	2609.06	3149.56	2723.83	2641	2714.82	2350.29	3001.56	3054.56	3405.06	2856.78	2860.82	3068.5	1903.4	3137.41	3109.86	2412.51	2571.65	2517.56	2839.69	2651.07	2347.04	3083.64	2335.63	2679.72	2187.74	1964.01	2435.95	2000.09	2779.61	2615.6
neg_10375	Gibberellin A12	204.981	154.975	156.772	149.524	284.837	234.455	141.111	190.996	148.471	100.391	193.944	179.478	143.612	224.465	148.408	165.068	263.722	547.068	225.514	260.235	252.541	275.452	265.1	219.126	283.531	234.86	258.25	289.337	288.032	274.979	353.396	302.98	319.29	173.268	263.116	548.779	239.582	603.485	391.455	625.774	368.463	2786.21	496.736	718.232	211.357	504.759	139.343	205.546
neg_10377	CPA(18:2(9Z,12Z)/0:0)	97.5719	107.149	83.9978	98.7175	96.7286	82.01	91.5705	71.1237	99.4966	103.608	101.929	129.013	82.1597	77.237	79.4289	56.6869	86.6639	73.5169	119.177	105.459	93.8177	113.228	85.5807	57.7292	116.378	114.433	140.814	92.2876	99.591	108.862	69.8752	113.443	101.346	97.5844	76.6356	106.249	106.948	155.849	117.277	117.447	111.864	94.4081	91.2528	68.9827	90.5863	90.4874	103.978	97.8446
neg_10393	(24E)-3alpha,15alpha-Diacetoxy-23-oxo-7,9(11),24-lanostatrien-26-oic acid	3882.9	4195.36	3820.15	3865.38	3774.45	3584.9	3424.88	3514.02	4244.98	3818.8	4317.4	4351.43	4748.62	4181.03	4060.81	3538.29	4022.95	3688.94	4099.18	4505.77	4110.93	4178.79	3966.57	3827.35	4354.56	4578.37	4636.41	4134.39	3861.22	4183.37	3402.63	4205.54	4200.59	3697.98	3696.07	3345.49	4064.47	4053.2	3560.59	4123.42	3700.92	3599.48	3402.71	3216.88	3719.95	3138.74	4019.88	4121.79
neg_10401	PE(14:1(9Z)/20:4(6Z,8E,10E,14Z)-2OH(5S,12R))	428.875	475.546	396.287	418.144	389.263	375.962	347.479	369.603	457.441	423.461	485.807	514.811	571.852	428.453	409.966	410.654	445.541	394.955	501.503	573.216	489.772	482.995	492.61	402.165	512.808	585.113	562.426	519.476	439.61	536.937	374.321	566.826	460.908	409.373	398.643	377.014	498.085	528.487	355.744	485.868	409.122	369.823	379.877	347.882	413.887	304.62	449.571	440.611
neg_10407	PS(18:1(12Z)-2OH(9,10)/18:2(9Z,12Z))	354.859	361.637	359.707	270.231	270.104	324.068	259.437	324.763	404.351	333.318	399.088	331.544	147.405	137.057	287.479	241.132	259.579	345.356	404.771	375.086	316.11	262.582	286.746	319.706	225.322	208.677	232.94	219.244	244.063	309.453	194.946	395.256	265.04	321.205	298.047	332.654	400.581	427.675	245.585	266.899	222.581	220.553	136.88	166.777	259.734	254.949	292.519	260.296
neg_10409	PC(20:5(5Z,8Z,11Z,14Z,17Z)/20:4(6Z,8E,10E,14Z)-2OH(5S,12R))	2400.08	1630.57	1351.73	1798.06	1586.29	1014.32	1052.13	1014.08	1081.01	1180.74	1218.01	1626.28	1322.94	1408.6	1584.07	2139.87	1562.37	1321.42	1349.64	1076.56	1376.14	1576.23	1459.28	1032.58	1561.68	1804.84	1446.11	1227.16	1223.28	1184.47	1072.57	1509.57	1319.59	1354.6	1238.93	1049.46	1277.6	1451.49	1435.3	1908.92	1098.86	1183.77	1069.9	1059.48	1118.71	1516.81	1112.38	1131.58
neg_10410	PC(DiMe(13,5)/PGF2alpha)	409.103	1301.38	404.385	583.554	169.202	313.381	155.6	445.433	595.922	506.729	878.527	642.018	401.29	455.969	262.314	380.781	884.569	2576.28	625.133	477.67	942.1	1073.24	1121.71	776.029	306.176	2509.01	1733.58	1993.26	1389.53	1741.31	1678.5	535.467	2036.08	324.983	792.501	597.717	180.105	1131.76	1613.83	694.207	543.504	155.368	335.516	188.155	1002.32	298.547	523.065	954.292
neg_10411	Didemnin	437.938	451.277	507.569	343.862	404.095	364.02	286.733	386.264	526.659	475.752	417.514	476.665	428.881	323.176	338.173	279.666	307.555	427.629	277.386	328.374	775.077	527.866	221.302	389.906	304.947	337.641	361.185	403.67	186.731	263.696	195.12	282.966	632.792	317.004	160.407	232.855	446.411	288.566	400.15	417.627	278.17	370.998	180.169	245.688	294.745	168.871	395.809	370.221
neg_10416	4-Hydroxynonenal	19.6066	185.249	23.9134	15.9063	26.0336	201.495	16.143	201.489	27.3263	53.0223	138.452	575.445	16.8064	53.7224	0.111423	39.7812	52.8455	43.3266	26.4368	97.9666	98.1353	28.5426	48.3957	19.1774	44.2588	33.2767	74.8276	37.23	106.823	110.729	142.622	654.719	54.7568	23.9227	95.4993	241.925	152.545	144.957	124.352	152.679	33.223	132.841	76.5034	52.6645	27.7174	167.15	10.7637	96.9076
neg_10417	5beta-Cholestane-3alpha,7alpha,12alpha-triol	31.4086	37.0447	28.9195	51.1569	27.4158	6.60711	34.4963	25.2107	24.5734	29.9762	29.5411	72.3058	16.0219	50.3608	45.5304	33.2399	62.0447	35.1836	4.40977	14.7384	64.0649	7.17506	13.3513	5.77889	29.9779	11.7202	1.73091e-09	24.5458	13.2335	40.4433	6.33557	5.55024	21.8898	37.4862	14.0655	47.9368	34.3861	46.4739	17.8222	19.2319	40.9033	43.4506	67.2416	76.7359	17.9623	37.5256	65.4789	6.60481
neg_10430	Lysyl-Valine	0.0681605	0.177034	0.151291	0.113882	0.0770197	0.187838	0.0519683	0.448787	0.336668	0.207901	0.154061	0.128963	0.329484	0.128652	0.176436	0.397225	0.22434	0.192313	0.169279	0.0440931	0.115711	0.286533	0.259539	0.42465	0.2576	0.0556332	0.115592	0.282741	0.0824243	0.183045	0.499693	0.125782	0.146756	0.211396	0.363258	0.115851	0.329039	0.38326	0.0231814	0.31128	0.191818	0.382261	0.145473	0.472478	0.177895	0.250434	0.0884484	0.271118
neg_10436	(+)-15,16-Dihydroxyoctadecanoic acid	1328.74	1077.52	1025.79	991.002	1788.85	1428.92	1006.31	1363.37	919.783	870.999	1387.66	1071.92	1163.46	2412.25	1129.39	1141.02	1207.21	1302.22	1553.46	1450.36	1331.3	2231.6	1731	1261.11	1514.5	1366.82	1467	1327.66	1713.88	1752.74	2086.13	2080.11	1545.16	1127.51	1106.35	3162.7	1072.35	2407.09	1873.48	1717.72	1682.42	4185.53	2282.32	1863.03	1079.44	2211.49	970.042	1433.75
neg_10438	Indanidine	64.964	49.0264	41.61	47.3837	91.3599	69.4868	50.2614	68.5539	30.9083	37.3752	61.9622	55.4992	52.054	124.231	53.3289	59.2694	59.7537	76.4189	87.1165	78.9217	69.9168	109.963	89.0912	61.3686	85.4377	52.3828	83.8244	64.4522	86.2442	97.6383	130.527	138.699	80.6307	58.1849	58.7236	179.003	59.3345	138.522	92.0259	94.0264	96.2399	203.386	133.513	113.416	51.0693	132.181	51.6331	75.7816
neg_10442	LysoPI(0:0/18:0)	159661	115840	278199	106476	154691	145780	95001.9	124297	200160	173134	121175	146265	166484	142027	119021	138737	92213.3	113092	93762.1	73837.8	476638	219103	66538	173892	105668	121433	89831.6	158618	55627.6	75477.5	87092.2	85243.1	286807	79728.1	45313.2	57634.9	160642	107326	195068	196920	125004	145423	57084.4	112828	67921.9	69996.5	124034	119726
neg_10444	Demethyllactenocin	1102.66	734.904	484.985	237.594	1531.02	2.0815	531.036	7.49691	1.2129	0.8022	729.386	404.967	0.469842	0.902767	904.053	428.097	546.527	13.4682	1.5777	0.607933	312.099	8.5647	0.416443	6.19039	19.8188	1.2362	16.8583	0.399758	3.2706	2.92142	9.34623	1.50555	248.082	696.892	661.5	1222.56	248.819	224.565	272.986	165.507	276.495	54.655	285.832	0.663548	781.889	6.12108	175.912	877.738
neg_10445	PE(P-18:1(11Z)/PGF2alpha)	1066.65	855.666	1330.4	1652.32	1367.06	1402.36	1491.59	829.192	569.062	454.956	1015.24	1351.65	676.129	959.01	739.139	756.003	918.11	529.939	561.915	753.217	669.294	959.659	1002.37	875.544	779.831	1072.19	1720.58	682.99	874.113	858.543	714.075	837.511	575.022	646.497	1240.69	528.392	848.834	1250.16	1107.28	508.298	674.396	536.068	766.721	581.087	823.5	711.187	684.496	657.823
neg_10452	Cyclooctyne	166.531	98.0178	250.782	321.323	283.657	281.281	323.664	148.376	60.7032	49.9617	117.206	199.692	67.7724	110.819	86.5612	89.9783	128.882	59.0504	60.128	86.0972	82.205	135.409	155.769	157.608	83.4847	85.0314	230.703	69.7197	116.557	91.0483	116.345	91.7032	42.9116	79.5566	241.277	62.0732	111.972	171.878	212.168	46.2642	87.5669	66.6838	110.042	69.782	126.414	139.703	80.2374	68.8797
neg_10453	Pinolenic Acid	1225.17	677.944	848.264	847.3	1125.67	969.164	796.125	1064.72	871.757	977.291	1065.77	776.228	1073.49	983.043	1195.76	737.679	658.227	677.303	640.469	655.317	838.792	634.657	654.138	1031.92	818.779	793.738	913.35	752.306	740.251	709.964	516.193	770.023	778.233	942.174	790.061	882.734	977.114	851.85	992.452	1090.11	898.055	1190.03	1041.34	1070.33	1003.58	1075.77	887.864	1285.17
neg_10459	1-(6Z,9Z,12Z-octadecatrienoyl)-glycero-3-phosphate	276.437	157.458	202.42	186.719	263.635	258.633	193.412	235.802	232.382	215.027	207.024	204.424	274.527	255.693	262.174	182.947	166.234	146.449	157.063	184.077	204.124	156.473	167.301	236.927	210.41	176.557	217.774	182.212	168.615	170.696	123.111	162.242	161.589	230.495	141.738	235.131	218.613	246.993	201.797	266.023	244.334	277.952	261.439	235.438	250.339	243.45	210.949	284.514
neg_10464	PC(2:0/18:3(10,12,15)-OH(9))	5093.19	4507.66	4748.83	4407.5	4912.13	4652.64	4439.6	4715.24	5061.79	4856.59	5710.65	4780.18	6246.52	5806.21	5207.96	4733.85	4326.93	4304.67	4408	4578.56	4411.98	4674.97	4394.75	4866.02	4781.71	5408.13	5849.78	4864.17	4807.81	5034.96	4075.65	4912.49	4795.18	4784.98	4718.31	4436.09	4990.78	4490.54	4660.41	5015.2	4709.42	5277.08	4709.14	4807.84	4904.74	4735.72	4759.75	5280.17
neg_10467	Ginsenoside Rh7	75.7667	52.7317	62.2924	96.4815	29.7968	44.105	86.0844	93.6636	87.3727	138.118	49.6567	76.4364	145.6	13.2676	59.8494	44.3546	9.08167	0.476681	1.73091e-09	1.73091e-09	1.73091e-09	1.73091e-09	1.73091e-09	67.5087	1.73091e-09	15.7796	17.8176	13.5531	1.73091e-09	1.73091e-09	0.028471	1.73091e-09	1.73091e-09	42.0547	1.73091e-09	1.73091e-09	6.35682	1.73091e-09	1.73091e-09	1.73091e-09	1.73091e-09	1.73091e-09	1.73091e-09	1.73091e-09	73.5062	1.73091e-09	25.8866	38.3836
neg_10472	Erythromycin B	202.831	117.371	150.066	153.777	181.17	198.87	146.54	182.193	168.294	157.895	188.329	110.854	190.598	170.125	197.01	101.664	90.4303	104.066	75.0251	104.103	138.542	113.063	71.507	178.335	106.137	104.885	156.31	104.165	136.137	132.071	72.2804	111.1	88.0667	199.411	124.727	159.838	162.548	163.699	152.878	201.486	173.836	233.807	215.112	222.16	196.328	219.96	171.448	187.843
neg_10474	PS(18:4(6Z,9Z,12Z,15Z)/20:2(11Z,14Z))	134.935	52.1542	89.9955	53.7056	129.056	118.199	51.2546	163.737	93.7925	152.481	131.463	67.3475	101.035	86.2438	106.423	83.8156	40.8612	30.7454	43.8271	42.9506	83.7138	12.6363	55.783	126.331	59.2097	46.2674	60.0571	76.9747	37.7134	40.8154	14.7082	102.119	44.5739	127.845	86.3885	74.6597	89.6406	127.875	102.119	141.847	122.673	159.996	125.025	121.436	112.827	142.043	73.3617	207.346
neg_10476	PC(DiMe(9,5)/PGF2alpha)	1974.88	1252.53	1556.28	1621.37	1849.29	1519.74	1422.28	1210.09	1833.98	1393.62	1343.09	1729.85	1979.35	2274.93	1670.21	1082.57	1078.02	1805.95	1445.39	1163.27	1127.79	2295.89	853.718	1977.75	1525.74	1759.17	1257.15	1170.13	1044.76	1051.79	625.493	711.757	774.54	2059.25	497.08	820.19	2137.66	2286.36	3713.58	694.741	1667.05	1413.5	1357.65	1590.07	1505.03	417.245	2611.8	1564.71
neg_10483	Chenodeoxycholylproline	987.758	1426.03	939.926	903.444	1049.25	1434.98	1023.21	1720.35	957.476	1280.1	2011.32	3922.34	922.671	652.975	985.347	841.454	808.954	786.51	1160.43	1241.1	1078.37	937.001	1038.26	1138.52	1070.51	1112.22	1545.94	1501.92	1160.31	1369.06	1001.31	3384.44	1332.92	858.235	1193.85	1205.12	1506.3	706.236	770.172	988.836	965.182	960.596	936.274	1003.63	1236.01	1084.33	878.776	1514.09
neg_10487	Valyl-Tryptophan	783.273	531.214	532.972	617.797	779.787	693.703	557.232	704.445	519.949	511.627	726.263	577.326	622.058	588.909	664.894	516.444	573.396	485.164	563.183	514.794	461.514	575.486	610.924	572.633	422.121	581.688	660.387	530.662	677.07	712.633	370.092	500.686	612.907	580.902	738.017	643.071	519.459	438.231	568.3	580.633	560.013	644.717	585.759	681.655	552.368	683.382	506.563	645.877
neg_10495	PS(16:0/PGJ2)	836.747	775.282	726.78	721.967	1017.28	899.009	660.62	995.306	685.024	652.643	901.828	771.142	925.505	726.847	766.022	704.176	974.043	1755.26	943.139	1019.5	842.903	1078.19	1001.01	716.54	1144.48	879.51	1018.61	929.975	953.199	1003.68	1370.11	984.704	593.246	712.413	880.488	1205.99	1075.69	862.808	1125.82	1159.71	1230	1557.42	746.918	1351.72	949.616	1245.98	871.843	782.764
neg_10496	PGP(20:3(8Z,11Z,14Z)-2OH(5,6)/i-22:0)	1724.29	1860.27	1218.37	1441.83	1759.39	1839.02	1349.2	2039.16	1387.17	1887.61	2469.06	3033.08	1915.55	1703.24	1542.69	1365.76	1102.94	1373.21	698.162	858.921	1060.82	912.593	854.293	1372.73	1019.92	1193.57	1642.24	989.529	1133.36	983.194	667.866	1846.28	1092.22	1621.08	1362.7	1582.77	1952.24	1306.23	1513.03	1909.03	1102.35	1930.3	1286.59	1258.99	1851.15	1092.89	1572.45	2413.1
neg_105	Siguazodan	947.81	558.544	550.242	727.518	640.363	624.969	675.642	660.248	731.41	825.296	594.64	549.49	787.758	513.56	973.157	576.26	1066.92	1265.83	884.897	513.86	540.175	574.454	550.418	415.168	807.711	1121.03	624.553	677.845	578.972	1135.48	506.004	614.962	1380.14	791.623	1024.7	700.168	1078.89	379.723	515.723	544.767	717.511	1857.47	564.78	654.056	395.526	773.382	1058.93	507.972
neg_10503	Retinoyl-AZT	543.185	566.943	518.064	527.519	612.548	549.333	535.788	571.855	526.512	495.562	604.457	556.348	580.118	480.605	540.976	503.244	458.792	555.909	620.649	580.022	492.519	566.996	607.015	666.157	573.374	570.884	752.301	698.995	606.903	639.496	537.885	598.829	587.153	509.976	589.345	493.22	563.536	496.281	549.213	543.533	517.464	450.989	529.02	532.684	593.2	507.283	513.388	604.874
neg_10504	Prostaglandin J2	1.73091e-09	0.000197568	1.73091e-09	1.73091e-09	1.73091e-09	1.73091e-09	1.73091e-09	1.73091e-09	1.73091e-09	1.73091e-09	1.73091e-09	1.73091e-09	1.73091e-09	1.73091e-09	1.73091e-09	1.73091e-09	1.73091e-09	1.73091e-09	1.73091e-09	1.73091e-09	1.73091e-09	1.73091e-09	1.73091e-09	1.73091e-09	1.73091e-09	1.73091e-09	1.73091e-09	1.73091e-09	1.73091e-09	1.73091e-09	1.73091e-09	1.73091e-09	1.73091e-09	1.73091e-09	1.73091e-09	1.73091e-09	1.73091e-09	1.73091e-09	1.73091e-09	1.73091e-09	1.73091e-09	1.73091e-09	1.73091e-09	1.73091e-09	1.73091e-09	1.73091e-09	1.73091e-09	1.73091e-09
neg_10506	Glutathionylaminopropylcadaverine	2742.23	2411.95	2789.05	3088.26	2518.38	2274.11	2478.84	1798.84	3916.91	2407.04	1441.24	3272.41	3363.09	3165.6	2372.87	1992.16	2059.26	3882.68	3745.71	2235.57	1932.92	5633.8	1301.96	3491.17	3026.72	3693.22	1481.92	2394.45	2111.79	2141.07	1349.26	899.6	1287.77	3545.57	381.031	835.346	3611.34	4431.97	7556.53	472.019	2982.31	1919.39	2208.63	2544.26	2174.94	393.919	5416.92	1563.7
neg_10521	15-keto Iloprost	253.406	217.534	145.833	196.408	331.805	368.28	211.331	334.241	195.653	170.097	248.155	186.052	184.625	181.096	208.928	152.479	619.935	1413.72	670.205	623.287	624.795	459.798	602.958	285.664	761.237	546.733	761.079	696.201	825.748	888.328	1106.1	992.859	769.753	276.65	718.421	1877.39	767.274	1537.2	1322.38	2157.27	1527.3	2192.1	1958.96	2622.8	407.881	1999.18	189.284	280.678
neg_10523	Arachidonoyl Serinol	95.9498	112.334	118.44	143.261	94.2699	79.9947	116.864	83.5782	81.5201	96.5535	84.0068	144.729	124.73	114.741	58.6646	87.3536	102.72	245.814	89.4506	112.763	122.197	127.541	135.938	44.4044	149.399	112.276	122.729	98.6287	108.752	153.071	390.719	104.451	126.232	80.3663	118.573	71.8123	60.4399	105.075	118.306	56.963	83.4263	92.673	87.7612	106.046	76.4176	73.1617	84.4818	75.9725
neg_10527	Deoxyguanidinoproclavaminic acid	239.965	309.539	245.78	231.527	247.817	298.495	253.808	279.925	238.558	277.621	268.19	374.22	288.688	292.363	221.224	253.677	306.947	312.974	280.616	342.253	303.808	285.467	325.761	266.583	336.042	306.495	330.82	322.453	324.405	312.036	309.602	327.898	272.889	220.585	289.832	233.68	264.195	318.316	271.146	335.586	276.98	304.935	288.544	274.385	236.929	284.389	226.118	245.844
neg_10533	3-Methyl-1-hydroxybutyl-ThPP	238.158	301.827	177.29	134.477	106.256	697.359	405.703	279.916	191.69	454.323	451.556	242.979	418.528	373.743	118.845	503.928	276.211	639.706	248.36	516.001	555.667	263.657	938.224	1185.84	581.41	478.56	256.474	287.03	353.035	630.336	588.715	462.616	487.764	109.8	912.718	283.146	323.679	524.093	556.555	709.128	357.057	228.404	695.228	1016.12	149.542	455.766	225.921	251.316
neg_10549	DG(8:0/0:0/14:0)	80.8829	144.781	101.336	103.832	106.082	103.536	67.3994	118.415	110.31	72.9386	97.0071	102.822	115.546	150.451	100.426	160.687	475.904	1030.11	278.421	270.497	360.613	317.189	350.416	92.1196	273.778	204.626	315.889	294.356	326.426	395.138	498.917	328.826	306.585	91.5934	392.612	338.473	235.69	885.457	465.931	353.558	488.898	214.222	337.83	267.974	99.6666	318.058	86.2591	84.2496
neg_10552	LysoPC(14:0/0:0)	4788.16	3385.59	3993.99	4385.97	4148.65	3840.72	4392.09	4274.74	4053.26	4346.56	4328.44	4126.4	5406.77	4346.76	4354.6	4176.41	3311.12	4249.4	3802.68	3913.88	3535.25	4221.37	3784.17	4007.74	4725.08	3413.44	4354.46	4047.47	4188.07	4271.3	3870.76	3428.18	3815.85	3943.45	4098.65	2548.79	3320.23	3444.08	2994.86	2817.16	3789.48	3376.33	3332.04	3508.6	4005.36	3372.89	4016.19	4705.15
neg_10574	(R)-3-Hydroxy-Octadecanoic acid	44.9579	33.8607	74.1858	131.805	155.465	87.7879	59.8462	44.145	19.2822	8.40668	159.251	97.0565	67.7705	50.0799	134.724	48.4542	48.5206	150.02	49.2574	79.4625	48.8539	42.2849	49.3129	40.52	12.2606	21.6448	34.62	34.8568	26.5834	56.5451	40.0888	36.9274	63.3921	37.0665	9.84774	1469.76	18.2624	640.375	919.807	947.727	29.6898	75.8772	123.722	39.7245	147.945	390.918	93.2835	108.219
neg_10577	1-(9Z-hexadecenoyl)-glycero-3-phosphate	1115.9	1144.27	1217.47	1314.88	1147.15	1072.78	1198.71	1076.71	1211.6	1230.42	1164.29	1309.94	1539.56	1456.46	1130.45	1628.01	1029.34	1151.62	946.426	928.949	975.502	1196.72	941.477	1067.42	1126.02	1206.18	1181.78	1029.15	963.577	989.354	991.657	1187.62	962.573	1239.76	1051.24	927.522	1075.22	1147.84	1228.66	1362.53	1247.54	1030.95	1112.42	932.322	1130.79	1120.91	1104.33	1304.58
neg_10580	LysoPE(0:0/18:1(11Z))	188000	158043	166751	188791	196095	167292	167824	168396	166679	187442	224262	191194	241528	236828	171854	171992	118786	121078	103309	108883	107507	133356	113369	149657	123726	146397	169277	127868	135861	117620	86729.5	157346	141095	182883	137608	128076	151218	121724	141354	158914	138905	149562	130919	118754	170038	110920	163836	223882
neg_10584	6'-Oxogentamicin X2	705.076	604.364	588.557	622.709	757.438	673.109	623.031	601.454	610.812	683.788	835.003	682.274	820.757	821.519	658.568	624.105	418.903	381.524	364.236	405.215	381.631	527.593	429.801	585.617	408.941	503.471	579.177	451.819	455.8	433.63	286.5	516.261	451.766	652.365	436.311	485.08	578.404	431.675	504.195	584.372	453.257	539.674	487.069	433.611	643.264	398.335	605.073	823.672
neg_10586	LysoPC(16:1(9Z)/0:0)	463196	413089	442315	487394	483701	432370	456277	434450	459016	477216	536230	475966	600881	602016	458496	475392	343986	336526	318343	325131	315279	390587	326374	425397	352104	413624	447825	366696	383458	345321	266576	417928	382154	460312	377264	345702	389984	334707	384304	396918	391309	397162	367145	342158	436547	324235	431070	519074
neg_10606	PS(14:0/15:0)	621.575	604.826	610.779	727.603	662.866	693.261	715.395	718.182	704.177	827.993	907.612	763.138	967.658	1022.94	609.74	745.151	476.631	538.933	467.87	471.924	454.75	599.967	475.042	680.159	548.112	641.637	722.702	528.477	534.094	501.411	393.477	664.932	557.771	726.533	576.192	500.786	618.309	557.023	611.678	663.709	560.026	597.033	598.684	540.613	708.728	454.513	684.796	908.57
neg_10608	Trypanothione disulfide	2067.12	1942.37	2032.03	2040.01	2164.83	2130.16	2112.71	2186.57	2180.37	2218.93	2105.55	2040.54	2484.13	2332.47	2146.3	2229.22	1784.78	1634.76	2041.09	1922.7	1876.3	2217.69	1943.4	2179.19	1832.31	2095.85	2131.32	1989.18	2046.62	1976.26	1611.58	1890.54	2000.32	2050.48	2063.6	1770.81	1847.83	1586.16	1874.68	1937.52	1898.92	1735.26	1807.12	1829.51	2040.46	1874.4	2075.81	2158.78
neg_10612	PE(20:4(5Z,8Z,11Z,14Z)/18:1(11Z))	923.649	768.711	798.753	782.475	1089.71	1035.87	778.691	1075.24	964.443	948.955	1156.95	785.11	1297.45	1398.03	945.752	985.722	688.324	725.265	851.912	922.573	816.532	919.49	814.661	968.639	831.941	849.587	1090.4	796.242	879.514	628.89	648.516	1010	633.612	871.617	630.165	777.4	661.511	982.312	792.438	1114.24	782.33	1243.86	948.481	730.888	910.204	738.286	733.618	1343.13
neg_10615	PE(LTE4/24:0)	125860	100364	96786.8	124631	143761	105309	95102.9	105535	95848.3	115136	191117	129308	149372	155124	105124	97098.6	57879.1	63145.1	38260.3	45681.6	41550.7	60570.6	44051.5	71612.1	47675.7	69589.9	104340	57228.5	64653.7	51078.9	28959.3	95927	73611.6	122025	70715.4	71336.3	90313.7	58624	74626.1	97416.1	65260.8	80525.6	65415.6	55229.2	109794	47139.2	94823.2	173668
neg_10616	N-METHYLISOLEUCINE	19.2102	10.8704	21.5908	25.6186	61.1978	29.0683	17.4117	30.7168	10.4733	6.6695	8.8054	20.033	19.3619	33.3153	22.3738	33.1698	34.5126	26.9935	18.9851	21.9041	30.2608	39.4555	35.3885	29.6511	36.2622	20.2897	26.7849	39.6296	45.5235	25.0211	30.3871	20.2233	11.8467	18.0597	18.0504	62.6353	20.5176	47.4079	48.9826	64.0518	32.553	146.067	61.5415	101.972	31.4639	67.8466	6.35849	28.3886
neg_10618	Glutamyl-Methionine	252.994	241.388	165.735	142.117	147.46	130.52	207.327	79.3001	91.6626	71.4941	233.434	113.986	40.2914	34.2813	287.334	194.824	211.032	293.009	146.282	77.031	107.339	54.2381	54.5403	98.1464	111.075	83.1831	154.509	64.4834	66.7541	181.394	113.211	130.654	213.66	217.085	197.84	106.816	207.439	74.5257	100.591	122.332	139.087	61.2413	123.578	139.744	208.883	140.844	259.22	138.72
neg_10619	1-Acetoxy-2-hydroxy-16-heptadecen-4-one	89.3152	76.7991	80.0307	99.3571	200.138	153.373	97.7824	142.75	75.4153	51.8938	91.3481	99.8106	77.4806	128.671	97.0384	146.136	137.179	196.71	120.868	144.815	162.687	185.354	184.669	170.132	204.965	121.556	179.824	226.842	242.223	177.526	210.753	134.315	131.583	98.4591	162.567	251.071	149.684	267.391	197.374	282.8	162.481	651.417	255.469	404.234	146.697	300.45	48.7108	102.827
neg_10620	Cryptomeridiol 11-rhamnoside	119.844	446.248	263.788	132.663	42.3226	248.887	194.538	421.313	542.276	778.508	282.23	162.257	167.27	401.73	130.762	312.222	655.134	328.749	977.323	1027.09	314.987	561.049	1230.97	429.587	883.622	269.027	710.09	611.618	510.178	765.471	491.092	398.334	448.916	354.653	634.247	149.439	133.166	315.045	282.388	148.646	72.7943	172.825	80.4251	133.742	389.03	378.115	439.948	129.761
neg_10621	Methyl-[12]-gingerol	136.987	43.5343	71.8775	50.6397	184.615	164.333	35.1667	254.54	244.783	220.279	129.283	81.6476	134.084	134.304	77.2936	267.878	1550.72	3612.26	140.27	793.944	1239.78	333.62	1310.33	245.461	506.893	231.033	323.507	332.174	273.034	591.577	1095.6	337.804	476.78	85.0405	1671.19	412.764	370.073	1604.78	389.537	407.709	363.252	362.561	193.813	979.158	83.1058	351.214	50.3441	75.4545
neg_10625	Ramiprilat	144.857	167.324	247.758	144.909	135.208	186.762	140.573	226.336	222.71	263.276	175.625	112.579	163.229	122.482	210.035	225.1	159.953	411.621	284.865	268.021	189.362	249.1	376.575	330.846	385.035	177.291	357.833	277.724	244.72	223.697	468.018	240.566	121.018	186.433	174.558	140.593	241.174	135.463	131.387	141.434	94.209	325.838	48.3636	255.696	242.053	154.64	289.195	175.928
neg_10627	PC(DiMe(13,5)/20:5(7Z,9Z,11E,13E,17Z)-3OH(5,6,15))	498.654	612.069	474.779	663.131	1207.31	624.724	481.372	720.119	419.473	235.152	509.316	377.346	662.29	508.392	543.327	697.752	629.979	620.613	508.66	282.436	262.049	1258.03	710.2	632.801	487.096	656.433	680.417	338.877	600.817	442.45	577.977	621.853	512.16	733.104	386.631	1098.82	573.958	2054.43	1118.95	923.893	401.206	1158.68	665.912	966.005	440.954	479.816	305.269	589.642
neg_10633	(3a,5b)-24-oxo-24-[(2-sulfoethyl)amino]cholan-3-yl-b-D-Glucopyranosiduronic acid	459.651	273.008	233.033	217.335	511.052	213.608	242.21	161.35	111.347	95.0087	324.195	263.71	115.49	93.8044	409.841	181.754	328.738	82.9915	250.493	115.959	249.766	140.436	107.491	129.956	188.469	175.557	269.963	70.3987	143.21	148.955	61.1147	34.978	251.203	313.503	319.836	440.761	182.296	208.568	183.041	369.168	191.086	419.994	215.669	130.748	356.509	295.564	182.852	378.254
neg_10638	Gly-Pro-Arg-Pro-Lys	641.437	506.351	579.6	594.24	632.108	665.486	474.134	686.922	499.348	629.506	694.229	529.721	689.04	655.278	706.721	577.178	532.888	574.949	506.82	522.643	556.728	493.093	513.043	673.449	555.523	511.214	657.44	511.955	487.498	502.345	545.733	530.459	425.302	708.431	509.48	546.304	594.953	713.972	597.595	597.518	656.102	581.957	633.984	601.306	715.97	564.303	582.974	757.453
neg_10645	trans-EKODE-(E)-Ib	1190.29	1140.54	1060.98	940.512	1160.5	1168.96	758.073	1078.42	1185.05	899.196	1142.08	948.605	1008.61	1244.81	941.926	925.795	2030.68	8016.5	2442.7	2828.54	1827.74	2330.14	1895.98	1085.02	3132.92	1838.06	2121.94	2243.88	2807.53	2939.01	5137.68	2944.26	2910.47	1183.03	2613.17	2723.05	2013.36	3954.74	2317.23	2865.39	2482.7	7557.65	2569.72	3130.88	972.437	2937.55	1204.24	1069.25
neg_10650	Janthitrem E	277441	176191	152586	156705	231911	208952	145836	211462	135268	116511	258185	139563	109561	93037.4	244898	106902	121335	138353	238838	164444	103176	181124	194043	134413	95346.4	167351	222751	166967	229075	227003	103340	171338	240411	152443	232695	164612	151066	99281.9	148447	130388	105392	94271.9	98585.2	105714	126276	199086	161634	203091
neg_10658	Hexadecanedioic acid	2379.46	1709.39	1820.8	1401.13	2871.82	2542.87	1331.59	2145.81	1603.07	1390.42	1913.46	1649.19	1730.35	2943.89	1633.93	1824.3	3110.59	6806.01	3082.86	4060.49	3064.67	4228.77	3606.65	3161.08	4003.75	2727.03	3183.64	3233.48	4107.49	3643.56	5385.4	4372.64	4143.25	1945.5	3545.92	8437.59	2681.92	7256.7	4354.75	7996.44	3766.26	19250.8	5730.39	7429.12	1901.07	6812.49	1670.35	1949.91
neg_10659	(Z)-7-Hexadecen-1,16-olide	173.926	266.665	154.026	99.8766	260.347	250.716	80.0202	191.371	132.861	101.266	182.197	180.352	126.582	236.964	98.3646	131.875	764.824	2901.44	872.402	1086.03	597.298	926.311	702.751	243.652	1159.09	651.752	813.331	862.551	1145.67	1118.96	1979.31	1275.52	1035.72	172.483	1056.27	1019.67	774.363	1480.7	910.169	1135.82	840.774	1661.39	908.441	933.966	196.833	978.551	192.513	190.544
neg_10668	Leukotriene C4	818.416	623.859	589.102	672.367	866.445	800.063	648.647	833.94	621.883	653.246	796.774	690.062	694.969	655.222	752.916	618.58	674.035	588.53	678.768	681.502	605.991	671.963	702.094	691.883	531.08	638.264	775.018	661.501	803.659	802.406	349.906	537.154	668.12	720.895	756.006	709.817	579.946	563.931	643.96	677.952	655.371	672.884	681.355	735.373	694.123	788.191	630.11	768.73
neg_10670	Jubanine C	382856	230196	198282	265772	417728	337936	230620	333029	193869	197277	315587	205252	201471	193020	326253	175894	212560	134978	208578	200528	169126	240999	229729	217240	106478	208707	261508	212142	327619	289340	64066.3	135408	315217	238076	312151	271436	159657	114042	224497	216359	178149	203700	180611	232505	213787	272252	174724	298070
neg_10679	6-Hydroxytryprostatin B	371.847	222.877	126.896	115.082	602.614	19.5941	141.51	23.6029	4.89619	4.03812	833.005	264.235	0.327753	2.69952	430.18	145.877	297.697	513.158	0.654496	11.5557	58.6537	22.1525	3.79988	1.12576	26.9121	6.10912	2.54796	10.1103	13.3835	21.2463	284.22	4.15821	360.46	346.018	424.51	573.174	253.643	321.102	181.828	78.8564	89.1626	97.4592	320.475	39.8957	189.376	52.1038	186.875	288.724
neg_10687	15-Dihydroxyeicosatrienoic acid	83.7211	23.7693	36.5042	34.9389	144.14	79.8335	33.3304	70.2263	22.5617	29.4604	62.5445	67.1189	35.5409	87.296	49.6486	39.8136	47.8898	66.1164	31.7467	59.2831	61.7312	55.6818	73.064	64.3495	59.1709	33.4871	49.8942	66.4453	74.3072	60.7152	87.3353	72.7155	46.7396	45.7851	45.9351	198.644	57.9087	115.869	95.6567	130.664	84.8805	926.439	138.792	186.821	51.2316	169.484	15.7007	53.3497
neg_10696	(-)-alpha-Bisabolol	218.658	131.158	137.945	111.34	357.384	292.992	107.941	288.544	106.194	84.0942	213.065	105.186	147.169	365.659	176.063	207.88	284.027	283.712	339.687	352.57	279.696	363.005	414.774	249.947	340.348	286.923	368.199	342.964	438.154	251.106	387.608	425.137	268.508	165.47	241.452	434.061	219.668	470.284	281.067	426.462	176.716	562.816	466.837	335.263	263.52	487.471	89.9946	341.72
neg_107	N-(2-Hydroxyethyl)acrylamide	94.3104	51.4021	43.4531	47.339	55.7987	21.612	63.5183	19.8901	18.2349	32.3262	56.2844	44.9065	26.089	18.0101	84.5078	66.6243	93.571	75.7697	35.2164	16.8908	36.2693	19.5987	17.8439	10.1977	51.5529	62.6625	25.3612	18.3535	20.3535	55.3497	30.4333	21.8198	122.923	78.8855	98.5826	62.7858	77.8237	32.6824	36.5255	23.1892	48.6517	112.527	50.656	16.6857	39.498	45.6235	79.0913	50.2213
neg_10707	PC(2:0/20:4(6Z,8E,10E,14Z)-2OH(5S,12R))	299234	142005	153293	183747	300578	236005	146171	248222	135316	126536	225934	152703	138452	133513	252346	108454	184544	113519	197224	163948	136582	198706	197361	135805	95845.6	181113	201579	160724	253751	239658	55519.7	116844	223186	176634	253203	243180	143597	112164	168346	193267	160389	216067	158625	239344	141938	260056	127926	202435
neg_10727	Thromboxane B2	68470.9	57184.2	67174.5	71939	64475.3	54914.8	60425.5	45020.9	95905.7	56909.8	35294.2	80618.2	73104.2	71718.6	56176.1	41520.2	46382.3	86493.9	87966.7	51117.5	40503.8	122534	27749.5	79616.2	60873.3	80236.2	33635.1	52009.5	46784	45136.5	27235	21863.7	30050.3	87493.5	10840.1	20582.8	84000.5	106478	191385	11611.1	62323.3	43033.1	45079	52735.2	52599.1	9506.82	134542	36467.8
neg_10728	(3beta,5alpha,9alpha,22E,24R)-5,9-Epidioxy-3-hydroxyergosta-7,22-dien-6-one	88.0311	115.343	118.953	62.9977	36.3566	30.8827	31.1672	92.7753	85.1662	92.4156	123.167	124.576	92.075	174.79	118.373	217.605	246.742	641.286	24.644	50.8487	162.533	185.296	190.48	65.5328	258.342	12.9371	85.7047	77.2542	31.8141	66.1793	395.743	64.9352	194.837	65.3845	162.964	31.459	35.6038	166.81	56.0961	21.2686	28.3022	7.40656	22.0709	18.0029	85.6345	12.6414	113.093	64.0797
neg_10730	Leukotriene E4	295.581	306.1	184.178	245.076	492.127	37.8681	192.461	21.4826	52.8666	51.0333	619.44	388.14	67.7401	93.0478	289.224	326.422	207.269	310.178	54.6163	29.1669	257.121	110.213	21.4256	48.1279	137.401	74.8197	51.8688	58.2979	23.7389	25.5377	221.391	38.2934	240.774	194.41	272.492	284.979	369.774	347.314	414.232	52.9786	244.881	37.834	482.934	65.5742	236.888	23.7046	303.201	306.021
neg_10735	Cyclohexyladenosine	275.578	122.598	129.912	105.031	520.118	45.2075	91.7488	30.613	9.55253	17.7367	424.113	161.643	0.0558176	7.87033	311.98	110.651	237.845	194.702	2.12426	8.39615	148.166	0.0160985	0.0309698	7.45797	3.67481	0.125627	16.9065	0.0407461	0.24443	0.425063	106.434	1.45907	238.051	216.135	348.906	438.06	145.818	246.265	116.749	27.0951	54.5141	0.373845	302.579	1.53881	140.798	0.772749	108.958	363.486
neg_10749	PE(15:0/18:1(12Z)-2OH(9,10))	125.729	33.1574	58.3493	47.3086	278.805	105.145	64.6334	118.674	30.1649	99.3986	108.073	25.5489	38.0379	306.121	44.8136	160.019	93.6437	28.6688	75.5424	104.918	99.1677	141.751	98.47	114.519	75.3047	145.533	123.79	64.7213	151.544	44.6091	96.9119	133.93	24.6173	41.1214	34.7187	292.738	82.808	235.875	88.7871	258.317	82.5718	447.685	276.971	161.822	85.8069	282.639	5.6993	140.008
neg_10751	Notoginsenoside E	2817.12	2540.51	2621.84	2964.58	2619.34	2496.72	2819.6	2623.04	2810.03	2847.94	2906.69	2485.38	3532.56	2805.77	2830.68	2372.09	2601.43	1944.88	2407.42	2445.02	2642.98	2342.19	2571.66	2798.72	2833.02	2621.99	3054.25	2651	2630.87	2750.32	1709.69	2294.07	2541.46	2615.92	2412.59	2507.95	2438.18	2208.04	2329.03	2545.58	2389.99	3049.19	2389.83	2302.19	2780.25	2353.73	2950.33	2837.63
neg_10756	3-Oxotetradecanoic acid	1777.72	338.038	587.412	582.647	4303.69	1377.46	738.665	1050.43	327.609	91.9649	1166.73	470.417	808.25	3784.08	686.524	1769.16	1489.16	407.447	742.835	1730.83	1423.28	2110.52	2013.91	1448.25	967.156	1243.12	903.483	913.027	1829.83	766.278	1335.19	1528.65	583.282	434.842	478.646	4117.06	983.757	3489.77	1619.09	4480.59	818.252	10773.2	3856.8	3034.24	1219.39	4942.24	70.5764	1596.41
neg_10759	3-Oxohexadecanoic acid	606.27	514.437	359.635	321.681	742.34	654.264	345.639	750.425	347.944	362.481	685.97	453.447	484.205	992.553	413.973	441.439	456.922	344.452	522.288	743.733	419.922	586.621	942.788	611.036	547.446	403.477	952.763	598.191	796.66	527.963	725.83	1278.65	382.461	397.41	401.98	981.758	488.47	861.965	541.518	794.945	358.11	874.479	733.824	482.981	665.725	721.936	320.982	843.106
neg_10760	Carbamazepine	80.4362	97.178	78.8346	104.786	103.015	109.935	139.037	138.029	110.626	134.814	102.953	132.975	187.175	239.48	86.1997	190.644	117.518	61.3672	98.5886	147.594	154.396	95.3779	124.453	131.065	187.22	157.864	89.8271	138.63	113.942	144.597	139.492	135.299	58.224	96.2433	66.2944	124.027	98.3778	172.754	123.297	149.697	157.912	163.999	179.1	148.176	116.806	175.38	102.195	101.532
neg_10761	Testosterone	664.367	461.904	532.877	552.446	1110.52	629.526	580.691	560.363	462.192	457.599	592.991	490.753	733.732	1306.07	507.517	861.016	524.583	191.169	433.058	539.213	581.564	844.497	759.593	743.678	469.955	686.551	478.568	506.206	643.739	375.962	465.035	480.587	385.169	441.009	355.647	941.153	444.251	736.1	614.788	1092.99	435.573	1988.73	1070.64	860.31	603.622	1269.08	372.053	647.514
neg_10762	3-Pyridinecarboximidamide, N-(2-hydroxy-3-(1-piperidinyl)propoxy)-	101.058	112.559	107.383	109.063	96.7718	108.325	98.1326	106.312	118.819	104.334	115.289	96.3164	146.966	119.01	106.069	108.325	136.054	266.353	159.981	163.854	120.167	175.498	147.866	124.432	176.088	171.804	186.062	167.932	179.702	178.486	282.653	231.191	192.912	105.269	209.892	136.955	168.914	170.849	140.607	159.091	165.405	157.674	147.776	161.983	103.436	149.311	108.928	100.527
neg_10765	DG(10:0/12:0/0:0)	114.931	5171.62	167.995	139.344	137.131	582.31	116.172	877.255	94.4254	78.6039	279.806	97.2728	106.115	148.752	129.702	104.207	227.351	256.252	196.801	246.391	156.395	109.14	105.782	119.695	74.2172	89.603	110.346	76.7599	133.66	221.5	315.408	2606.59	212.377	120.403	1095.95	741.277	2434.4	93.3967	210.744	50.9305	182.823	181.663	139.865	183.493	207.126	290.292	88.8753	132.445
neg_10775	Dihydroechinofuran	435.774	504.629	438.957	482.707	394.611	397.726	485.759	473.281	465.138	549.872	554.389	397.385	535.989	393.721	494.6	473.468	407.249	421.106	493.604	503.189	463.401	425.819	483.079	440.145	528.36	445.036	554.018	517.081	476.742	513.49	450.418	546.709	463.507	425.829	452.674	433.454	460.522	423.362	400.9	404.64	353.386	408.354	370.092	320.915	415.324	412.703	551.979	501.556
neg_10788	PE(18:4(6Z,9Z,12Z,15Z)/PGJ2)	64.6276	88.7548	72.2276	81.9828	78.171	50.8628	77.7151	59.0208	67.8665	90.2297	64.2483	49.5089	60.0887	89.3854	46.2333	71.8206	42.5832	42.1479	62.5462	86.2183	75.4976	63.0492	49.7208	56.4356	70.3389	55.8316	70.9752	73.9917	81.4703	73.8422	45.4086	68.6325	67.4598	44.4979	31.5019	101.65	60.9356	75.4257	57.2927	125.903	79.7622	369.794	100.463	90.096	58.302	82.8127	84.7125	62.7853
neg_10811	Demethylmacrocin	286.529	348.071	333.305	335.26	312.999	353.174	368.533	340.304	354.571	324.319	269.489	330.197	424.866	540.182	319.684	434.379	374.991	518.899	418.641	448.029	375.511	507.878	432.425	450.897	464.961	521.881	326.228	416.343	438.104	418.54	599.971	425.151	398.062	326.401	456.485	337.204	372.267	434.835	431.288	383.42	440.805	424.56	403.926	480.344	323.77	391.851	322.174	298.205
neg_10826	Lactapiperanol D	681.515	860.779	816.827	756.862	723.028	824.191	851.832	824.775	885.148	799.783	659.058	792.631	1125.64	1193.94	759.36	1002.12	734.78	1009.11	1113.47	945.59	870.209	1189.23	1007.3	1040.77	1047.32	1217.24	839.728	939.439	983.126	922.875	1246.09	966.575	890.046	729.12	907.477	776.055	816.65	832.466	945.15	927.142	1002.76	958.658	915.564	1001.83	726.544	935.605	738.792	723.342
neg_10832	LysoPE(0:0/20:3(11Z,14Z,17Z))	159949	143846	134736	183085	171608	154684	179650	170246	157093	189392	157756	141710	220519	183825	155326	149932	153483	89554.3	104881	131743	162625	121449	130036	167495	126635	122809	154640	144143	161629	155473	61737.5	94609	144696	147118	134616	148706	106730	112768	135771	145269	140085	183570	141292	142850	160861	120870	143872	158087
neg_10850	PE(15:0/20:3(8Z,11Z,14Z)-2OH(5,6))	1673.35	1640.5	1603.02	1750.81	1760.6	1798.32	2049.91	2054.93	1879.76	1823.46	1589.04	1628.87	2167.8	2244.67	1673.85	2192.37	1388.98	1844.4	1961.17	1827.53	1490.82	2047.89	1741.42	2113.6	1943.01	1770.27	1710.66	1874.73	2097.28	1843.98	2035.35	1653.87	1570.79	1664.96	1795.45	1293.74	1494.31	1385.11	1461	1332.7	1758.09	1746.06	1454.14	1781.19	1632.29	1643.21	1574.39	1690.5
neg_10853	alpha-Acetyldigoxin	1525.17	1141.19	978.306	760.308	1306.38	314.965	725.362	157.712	275.777	259.859	1495.59	951.207	122.635	141.378	1511.83	898.783	749.17	1520.71	403.077	214.1	689.762	201.539	121.788	281.515	474.303	239.206	336.557	133.006	162.29	377.279	947.793	372.558	1010.36	1060.45	1000.75	783.253	1171.2	702.339	699.194	311.456	694.322	215.735	796.156	209.59	925.021	361.725	1020.16	978.347
neg_10854	PE(22:6(4Z,7Z,10Z,13Z,16Z,19Z)/20:3(6,8,11)-OH(5))	2421.11	2801.44	2704.06	2697.23	2752.16	3037.29	3006.36	3061.58	3408.84	3003.6	2440.66	2920.71	4081.74	4303.3	2819.98	3930.73	2558.57	2961.14	4158.25	3681.03	3276.39	4269.56	3456.31	4349.87	3677.93	4273.17	3123.94	3455.38	3619.28	3254.48	4224	3566.64	3118.83	3130.54	3128.63	2823.53	3479.42	2984.54	3398.64	3250.81	3490.64	3344.13	3165.72	3304.48	2817.81	3344.28	2693.44	2682.64
neg_10871	CDP-DG(a-25:0/i-18:0)	2449.82	2323.29	2634.09	2573.26	2462.13	2679.42	2405.07	2556.67	2606.14	2556.08	2725.77	2417.36	2910.29	2536.42	2574.44	2271.38	2150.87	1994.95	2733.49	2575.43	2086.66	2599.67	2409.08	2983.55	2337.19	2466.26	3167.67	2969.84	2712.51	2522.04	1929.69	2808.17	2505.52	2302.93	2342.28	2160.9	2440.87	1798.69	2225.43	2341.5	2220.93	2081.3	2139.24	2226.5	2381.55	2362.76	2430.55	2385.16
neg_10872	Fructosamine	89.4858	77.7166	70.5356	98.1861	78.7957	89.6044	100.088	100.57	87.4011	107.383	67.831	73.5292	105.077	79.0536	75.6739	66.5299	82.839	47.0697	65.5083	71.8089	95.0063	62.3787	68.996	88.7705	82.6943	61.4141	80.4602	76.5049	75.8584	82.7819	24.2785	61.2467	66.5551	96.4383	66.2121	90.6852	65.8182	62.9203	61.9796	90.713	79.6506	109.664	73.6141	78.8568	87.6302	68.837	93.8381	99.9889
neg_10884	14,15-Epoxyemindole SB	23853.1	18837.8	20449.1	22462.7	22904.3	20841.5	23648.4	22984.3	21475.2	23123.3	21178.2	21701.9	28433.7	24463.1	22444.7	23853.7	15726.8	18339.1	20652.6	19681.4	17112.7	22328.2	19620.9	22019.4	23548.6	18677.9	21181.2	21374.5	22952.5	21463.9	19101.2	18875.6	18581.2	20764.9	20867.7	13744	17656.3	14996.9	16200.7	15516.2	20023.5	17657.4	16339.8	18751.2	20169.2	17448.5	20022.6	23253.5
neg_10919	PC(20:1(11Z)/18:1(12Z)-O(9S,10R))	817.443	614.928	569.214	589.405	951.393	756.686	655.446	1315.77	948.825	712.675	1013.14	661.402	900.417	1665.26	904.441	896.327	2824.84	7787.32	1206.34	2674.68	2428.84	1911.84	2604.31	1158.81	2529.42	912.443	712.161	1639.1	1489.76	1559.14	4865.03	1507.84	1550.93	591.146	3860.71	834.954	1729.52	6180.49	923.772	1486.4	1156.97	668.869	1199.16	1160.97	793.131	647.961	566.414	511.585
neg_10923	PC(22:2(13Z,16Z)/PGF2alpha)	13167.4	9334.79	9345.16	9078.34	14795	10404.2	9383.2	19602.3	15785.9	10828.9	19290.7	11189.6	14522.4	28209.7	14137	12301.3	62238.2	141843	21349.6	49840.4	53810	33356.8	47702.5	18125	45443.7	18069.9	11020.8	29666.8	24140.4	27952.8	84159.8	29811.7	32425	8470.5	65628.8	15275.3	35555.5	150175	18642.4	31498.6	19902.2	10131.9	22491.3	18659.2	12233.5	10983.6	8880.17	7086.26
neg_10931	PS(24:0/PGF2alpha)	28.5513	70.6175	59.4061	34.2038	25.0609	41.2121	27.2427	109.975	99.0304	109.837	41.1972	19.5804	12.1408	59.4573	63.2015	141.666	219.244	543.089	61.1995	96.7524	102.163	134.634	223.121	150.857	167.92	36.4833	123.022	136.797	70.915	55.7904	660.213	59.6642	141.091	53.1128	154.488	35.8973	31.3301	141.633	68.7157	28.9134	36.7616	20.18	11.9967	15.9436	75.7478	23.1971	69.8021	37.3555
neg_10932	Ganglioside GM3 (d18:1/12:0)	184605	115473	162877	178814	166550	129917	141225	142824	144953	147759	179346	165838	202226	178718	195334	118543	157527	70141.4	117480	126411	180994	124715	113646	113697	145091	155004	123716	115274	115864	149733	62621.7	100805	124054	158365	113461	129657	137437	153048	143672	135167	168101	150481	168356	161957	136238	150631	139260	188029
neg_10941	Hexadecadienylcarnitine	41.5441	106.766	76.2269	45.6751	31.7585	75.754	166.382	129.636	171.4	216.097	60.6806	187.943	342.726	826.187	51.6172	177.109	282.125	11.954	47.3891	251.449	471.715	68.2524	217.751	71.1725	291.489	117.928	70.8979	117.758	117.451	129.903	112.286	92.2462	1.73091e-09	98.674	1.73091e-09	133.202	25.6895	907.28	42.3736	193.781	309.017	344.486	447.002	463.534	151.183	394.273	60.2994	89.304
neg_10946	Penitrem D	336469	275594	308965	366687	355979	291269	320482	304503	303624	315125	335462	349872	425857	416282	355473	296701	317108	187695	240194	272940	353310	286816	259663	267322	276443	323352	247968	252325	267837	306957	173940	226257	270755	297375	261844	290872	250161	273086	296286	305523	347609	307853	340520	335749	285039	302544	278023	332902
neg_10952	PC(14:1(9Z)/20:3(8Z,11Z,14Z)-2OH(5,6))	253.686	74.9538	126.528	107.212	421.539	156.076	103.074	126.923	77.2446	32.5817	164.9	76.0768	136.336	365.519	150.667	172.559	225.378	328.808	124.837	211.603	218.622	247.982	243.028	182.289	135.989	171.395	167.661	149.198	207.117	107.413	241.443	213.275	93.7595	89.8562	101.802	437.135	186.651	578.172	199.036	489.684	101.276	1203.56	434.564	391.648	258.352	462.76	67.5389	237.5
neg_10953	PE(22:4(7Z,10Z,13Z,16Z)/P-18:1(11Z))	1364.75	1163.94	1170.95	1276.21	1035.14	1083.67	1235.86	1361.85	1430.82	1235.17	1637.36	996.842	1304.36	1422.53	1346.95	1011.42	903.196	1236.85	1924.15	1387.16	1052.24	1586.4	1597.59	1123.79	1372.54	1209.74	1670.18	1282.03	1166.07	1743.07	1623.72	2192.14	1266.12	1267.17	1108.64	1023.91	1068.23	1560.45	1262.54	1005.11	995.049	920.653	957.854	777.684	1088.79	1081.35	1246.02	1491.67
neg_10954	PE(20:2(11Z,14Z)/20:4(6Z,8E,10E,14Z)-2OH(5S,12R))	2518.45	2407.8	2418.83	2937	2752.52	2555.6	2764.47	2672.51	2764.23	2763.08	2579.73	2728.97	3725.07	3752.82	2670.56	2874.59	2695.5	2139.56	2354.83	2592.48	3030.94	2859.88	2697.46	2668.34	2882.4	3100.61	2391.83	2410.16	2490.99	2709.78	2268.25	2223.08	2482.82	2546	2438.65	2574.85	2254.19	2352.32	2697.34	2732.73	2934.85	2759.83	3048.34	3052.74	2424.18	2633.1	2355.51	2680.54
neg_10957	PC(22:3(10Z,13Z,16Z)/PGF2alpha)	4227.77	3188.76	3457.37	3726.72	4328.62	3877.23	4052.39	5014.16	5267.31	4295.92	4663.59	4841.19	5479	7414.82	4227.73	3685.16	10928.7	14517.2	5116.42	7958.29	9329.42	7795.09	6424.66	4586.14	7260.11	5572.08	3260.95	5062.33	4834.91	5679.38	7065.1	3853.21	4566.37	4210.53	7180.33	3820.27	6498.24	21408.7	7768.31	5106.97	5920.81	4480.54	5782.7	5848.41	4056.13	2575.01	5063.1	3404.01
neg_10958	Glyuranolide	13570.3	8042.48	10748.3	12416.4	12518.7	10091.6	11317.2	11973	10798.2	11579.7	12704.6	11302.7	15080.7	12838.9	12995.3	9686.23	10751.9	6606.4	9622.97	9885.44	11027.2	9856.55	9210.62	9849.67	11574	10009.7	10578.8	9715.47	10499	11963.3	5680.96	7813.25	8897.29	11633.3	9647.52	9261.72	10112.3	9826.48	9486.84	8801.26	12230	13646.6	10881.7	12207.2	10668.8	10263.4	9892	12517.7
neg_10971	(23S)-23,25-dihdroxy-24-oxovitamine D3 23-(beta-glucuronide)	549.18	579.795	549.801	554.906	583.021	542.051	572.176	521.956	547.445	528.621	544.215	584.902	617.673	617.833	597.978	594.403	503.112	482.47	494.74	506.443	533.429	504.218	506.352	520.949	472.294	527.676	526.738	487.168	516.574	533.9	487.526	427.636	500.601	514.815	497.936	521.771	449.294	453.691	498.384	511.792	522.431	466.243	520.572	520.103	499.883	480.518	509.745	524.788
neg_10974	PE(P-18:0/PGE2)	2692.5	1990.32	2546.13	2626.96	2586.97	2470.45	2341.89	2624.35	2544.64	2515.87	2578.91	2353.8	3220.67	3251.83	2784.15	2844.37	2692.46	2149.17	2699.51	2357.58	2812.95	2850.67	2522.14	2476.74	2929.09	3291.17	2467.39	2400.87	2334.65	2722.84	2103.81	2228.82	2107.16	2622.7	2354.99	2357.99	2601.87	2725.7	2542.44	2332.65	2815.27	2889.47	2877.53	3056.31	2253.52	2819.28	2158.24	2701.09
neg_10975	PS(22:6(4Z,7Z,10Z,13Z,16Z,19Z)/22:2(13Z,16Z))	187.345	214.107	177.059	163.728	224.213	181.676	158.478	198.567	178.161	158.867	142.068	140.566	169.561	284.044	202.826	169.044	413.669	578.356	254.65	383.102	381.056	261.874	353.263	276.845	359.181	215.93	191.783	246.242	204.987	227.586	379.64	265.545	215.133	177.95	396.168	221.62	279.488	556.345	252.941	358.01	207.05	156.681	251.475	252.873	192.974	163.669	152.734	141.906
neg_10976	PC(22:5(4Z,7Z,10Z,13Z,16Z)/20:3(8Z,11Z,14Z)-2OH(5,6))	5305.01	4380.53	5100.6	5155.54	5220.57	5217.93	5492.13	5605.17	8301.27	5543.77	4945.99	7296.87	7303.26	8180.03	5054.3	4567.47	11898.8	18573.7	8680.4	9219.59	8626.33	12027.7	6428.61	7113.28	9026.2	8149.81	4039.05	6767.72	5827.78	6401.79	7489.12	4136.29	5076.71	6875.62	6250.57	3479.96	9717.14	27713.7	13980.4	3959.32	6889.58	4561.98	6073.8	6215.47	5241.09	2093.88	10117.5	3963.26
neg_10977	Phytolaccatoxin	5240.68	3175.9	4267.04	4276.39	4906.39	4386.56	4066.16	4734.54	4171.7	4444.24	5747.13	4483.3	5355.39	4438.81	5092.92	3615.59	3231.66	2676.78	3487.77	3485.86	3421.8	3480.26	3238.85	4083.22	3893.44	3853.24	4543.65	3776.07	3606.62	3708.48	2414.15	3423.39	3330.62	4421.08	3413.45	3304.14	4266.87	3390.2	3451.53	3398.7	3889.75	3800	3486.15	3451.84	4857.22	3231.95	3947.26	6113.06
neg_10985	(9Z)-Hexadecenoic acid	140.004	132.479	90.9079	115.277	66.8153	76.4646	132.293	157.535	129.004	116.843	213.372	38.9208	73.4753	136.233	154.063	37.2236	29.1035	145.969	289.612	145.655	55.4895	195.778	217.141	50.0168	127.681	80.9461	188.781	105.259	72.1551	289.856	242.826	379.589	110.35	140.874	100.48	88.0394	90.3646	244.425	121.101	59.4142	60.8911	1.73091e-09	42.2787	4.21153	84.2528	90.2275	146.031	161.728
neg_10986	9(S)-HOTrE	1160.71	938.424	810	905.817	942.786	861.988	1095.94	1255.74	1267.53	925.398	1559.25	683.679	759.807	1247.15	1234.94	553.232	446.209	1088.58	1948.09	1214.42	664.001	1451.96	1531.6	648.46	960.274	764.297	1363.27	929.238	885.465	1885.6	1765.94	2345.61	1016.72	1102.96	946.188	797.379	697.162	1621.72	1071.75	667.885	636.521	516.498	608.027	273.671	750.369	960.26	958.612	1234.34
neg_10987	cis-9,10-Epoxystearic acid	1.71286	3.87967	0.568768	1.24218	2.85807	1.31417	1.08602	2.47517	0.919373	0.580693	3.5033	5.07436e-06	1.85523	4.16115	2.2373	1.48324	1.1745	0.615244	0.936781	0.18785	0.200981	0.230611	0.144669	1.29221	0.488357	0.0439162	0.851124	0.379032	0.309671	0.228012	0.121988	1.47059	0.29798	2.48265	0.20021	0.125434	0.0969902	0.348157	0.206972	0.179148	0.244413	0.404957	0.449954	0.207918	0.569337	0.179087	1.24795	4.33507
neg_10992	KIRENOL	182.017	129.946	133.789	140.533	235.936	176.365	125.501	170.563	133.13	129.513	168.656	182.678	148.976	167.152	156.16	125.806	143.828	190.092	136.554	171.655	178.211	186.286	175.891	125.699	179.057	169.092	143.8	158.002	158.768	150.108	186.566	182.836	199.425	125.608	152.038	252.328	196.504	206.467	213.336	290.839	234.659	585.557	245.788	345.078	149.23	268.338	110.376	179.595
neg_10996	Phorone A	12.7831	14.5749	10.0215	8.83494	6.89184	7.55346	11.9331	7.72461	5.40467	9.223	4.9862	14.6448	5.46505	4.87344	6.36818	4.2264	8.32681	40.3414	14.0277	14.8758	7.23423	17.3798	14.1707	5.23355	22.3395	8.26347	9.22603	6.15687	9.7245	14.5596	23.4411	21.108	10.0037	6.4141	14.1541	13.1819	11.8786	22.9748	12.6211	16.5706	23.6423	6.37472	18.4004	8.0642	2.97904	16.7871	6.36614	5.03729
neg_10997	8,9-DHET	55.8874	61.06	45.9612	47.0752	61.9301	59.9813	44.2287	60.4815	48.6317	45.2637	74.6841	41.4902	35.5638	58.4424	60.8158	36.9164	45.7113	94.1795	103.942	80.9566	53.7164	68.1232	69.7449	44.0695	69.304	38.0353	82.4066	54.0106	51.459	96.0187	99.861	140.969	52.4771	57.071	53.8543	59.2629	57.7263	93.4745	59.482	65.4485	40.1572	40.134	52.9377	35.4649	49.6209	67.1954	58.0715	67.1647
neg_11001	Lovastatin acid	420.763	344.638	406.933	394.106	442.282	351.001	364.337	379.044	372.763	359.047	366.959	377.719	489.524	437.1	480.683	372.073	569.104	759.202	413.82	566.905	526.237	429.503	465.976	381.399	455.757	427.609	291.873	336.974	353.927	406.796	497.334	330.087	341.685	398.947	537.453	336.285	482.494	751.753	465.75	498.271	436.388	454.611	377.704	458.694	367.077	395.117	359.205	409.324
neg_11003	Fexofenadine	901.628	789.922	702.367	884.179	873.12	827.468	1090.01	889.005	831.578	1029.88	809.414	867.35	1078.44	906.217	840.702	930.421	806.22	702.484	563.314	723.864	879.305	693.56	753.653	869.777	708.225	690.899	795.565	678.666	776.628	825.258	578.166	623.19	737.985	787.194	813.886	838.07	679.92	796.562	781.157	836.489	1026.8	909.991	866.686	772.143	788.021	630.826	697.155	898.721
neg_11004	LysoPE(0:0/22:4(7Z,10Z,13Z,16Z))	93940	56611	86088.1	83013.1	82714.6	70726.6	71700.6	80028.1	78978.7	79775.5	86946	81029.1	109470	98709.1	96668.5	68442.8	85135.8	52365.1	77120.5	72960.8	96825.8	81767.8	73981.2	69177.2	95712.7	94786	75008.5	71556.5	73249.8	86089.4	51250.5	65776	68720.2	87704.6	71658.1	71446	85900.2	94838.9	82744.3	77730.8	99133.8	98842.6	91602.2	95582.2	74062.1	88831.3	73100.3	95664.4
neg_11013	5-Oxoavermectin ''1a'' aglycone	25130.4	30972.9	18110.9	19846.2	28932.2	21042.5	21136.9	20307.4	15397	16414	30441.5	39210.3	24592.2	23081.6	25518.7	15388	21138.2	16809	18683	24182.7	20880.8	19501.2	19041.5	21378.6	21060.4	23483.1	23600.9	18380.2	20669.9	21945.6	13999	29769	25800	16079.2	17588.6	31042.1	22115.6	23920.7	20403.1	43799.2	28434.7	29093.9	27431.8	23938.7	21216.6	22272.5	20553.3	24399.8
neg_11022	3'-N-Debenzoyltaxol	1147.66	1431.93	1288.41	1413.01	1405.43	1316.67	1494.39	1264.03	1363.71	1348.84	1191.93	1324.37	1651.67	1816.45	1289.54	1710.25	1262.18	1169.08	1323.24	1335.81	1325.95	1594.92	1337.37	1477.93	1353.99	1611.33	1143.74	1345.87	1352.18	1371.95	1465.92	1201.46	1146.63	1184.33	1277.94	1288.66	1046.52	957.278	1273.43	1312.21	1479.8	1211.79	1492.46	1482.51	1215.1	1325.72	1177.67	1119.65
neg_11025	Erythromycin C	403.314	279.806	365.53	464.194	387.998	374.674	359.5	432.022	460.459	465.752	382.138	414.089	596.964	510.917	420.477	453.56	478.804	368.373	597.709	488.424	579.649	455.008	503.047	446.336	530.023	650.969	491.386	497.665	411.268	552.054	384.796	530.825	380.186	457.738	412.341	419.346	419.262	573.266	516.286	466.138	534.85	543.193	497.931	485.779	445.745	499.904	377.825	478.183
neg_11028	PE(20:0/20:3(6,8,11)-OH(5))	277.574	373.416	365.134	317.836	321.089	169.102	178.576	185.064	166.511	141.736	210.89	162.189	142.234	167.701	373.372	135.916	251.816	325.864	284.665	211.892	138.15	182.929	177.291	225.412	184.776	134.323	204.871	217.059	171.961	238.106	259.799	375.862	151.678	202.08	134.348	261.295	277.324	224.287	162.276	140.645	118.349	145.569	148.039	100.097	181.508	157.963	204.322	204.488
neg_11034	Phoxim	54.5039	67.3603	67.9241	69.3674	81.639	89.9933	64.8836	86.2409	50.3062	175.481	75.9561	50.9846	122.725	175.331	60.4388	83.1473	70.525	60.2416	110.849	68.1858	89.1214	53.896	77.1572	108.544	126.929	71.8982	107.739	65.7936	61.8716	65.5949	93.0786	44.4337	49.1946	54.2517	175.325	55.4868	54.8868	91.8872	67.5046	60.9653	80.0609	102.704	58.2202	103.153	66.3173	84.4237	94.3742	101.024
neg_11036	13S-HpOTrE(gamma)	191.101	211.054	173.826	185.459	132.903	234.096	173.868	232.928	224.52	200.397	196.978	150.983	196.959	259.282	158.504	160.177	281.296	1000.87	410.348	426.003	254.082	343.416	335.247	175.059	429.325	283.408	366.727	338.552	450.145	478.609	686.02	549.164	407.976	178.312	439.783	352.47	319.832	447.404	382.411	330.546	320.867	421.786	343.027	386.276	170.014	479.149	199.46	177.893
neg_11042	Bardoxolone	338.479	360.38	319.158	291.747	327.047	220.66	305.609	227.707	290.198	302.255	489.139	306.011	280.016	336.236	397.709	363.461	293.608	940.182	387.287	327.223	288.848	268.976	288.917	292.89	375.398	286.207	303.546	288.111	279.137	333.362	955.339	382.622	371.873	291.675	371.997	351.16	352.067	564.294	350.461	285.823	361.433	234.628	350.635	217.203	317.966	264.245	352.703	326.287
neg_11057	Cycloheptyl	508.228	363.598	394.956	554.627	1039.65	582.311	518.499	617.541	338.025	338.006	415.444	662.501	553.461	604.608	557.552	447.701	528.449	719.803	332.266	408.723	549.795	687.548	481.372	534.975	503.74	502.889	567.644	720.025	943.677	522.623	531.924	468.734	458.215	403.96	642.081	951.869	550.884	563.331	865.76	1329.02	721.647	2122.94	846.926	2142.03	551.228	1354.62	331.161	466.288
neg_11058	MG(0:0/14:0/0:0)	183.691	216.532	120.65	135.015	272.523	263.66	168.738	209.536	182.495	152.263	218.99	239.813	192.977	186.336	165.921	219.659	238.846	619.731	229.208	301.574	218.183	317.042	250.046	212.244	261.152	304.799	374.641	390.147	456.985	369.539	495.465	414.275	414.746	158.403	357.871	499.663	365.443	491.473	398.919	634.193	343.138	746.244	419.843	740.983	238.568	534.739	109.475	182.074
neg_11062	LysoPC(P-16:0/0:0)	1928.15	2276.68	1748.96	1726.55	2245.19	2151.85	1635.7	2206.04	1707.84	1779.43	2409.31	2813.43	1459.81	1081.3	1898.88	1410.69	1231.47	1315.47	2455.5	2096.37	1523.39	1757.95	1835.34	2576.02	1850.01	1932.65	3052.44	2937.55	2233.32	2262.33	1810.54	3940.64	2152.98	1591.96	1881.67	1450.35	2356.45	952.025	1253.15	1508.16	1568.42	1238.28	1325.22	1453.7	2332.58	1305.86	1669.98	2192.48
neg_11078	Dimethyltriazenoimidazole	61.5882	66.0955	66.2846	63.7137	54.5725	67.162	60.294	75.4831	83.5969	78.8476	54.7875	66.2967	86.6143	77.7429	58.1105	82.6199	61.5604	65.9805	73.1525	80.1157	72.3589	64.628	76.1211	89.9617	80.0854	74.2628	62.8305	75.1019	70.2583	61.3093	75.3856	67.3	58.9716	68.7994	75.494	63.4569	75.9156	78.268	71.7317	70.2623	57.6683	52.1248	44.5089	58.729	65.0161	63.9817	65.5229	70.3077
neg_11079	13(S)-HODE	10.101	13.6901	14.841	15.6002	14.603	11.3436	14.745	10.7333	10.5298	13.7709	12.6214	17.5746	18.8473	18.5993	14.0635	32.5035	15.9356	31.9321	17.2429	11.4296	14.2618	20.3551	15.8579	13.8924	18.9361	25.6782	14.4549	16.3407	18.161	15.1087	22.8036	21.5591	17.1911	13.712	18.4231	11.3368	13.188	17.8925	17.5959	19.3855	16.5042	14.2655	13.9847	13.814	11.3606	23.1966	10.8467	11.4265
neg_11080	13,14-dihydro PGF2a	2.46331	0.064988	0.361784	0.0263688	2.10264	1.45438	1.73091e-09	1.11338	1.73091e-09	0.001104	0.0206041	0.549924	0.0564868	1.20011	0.00139723	0.972477	1.81848	11.5535	1.01564	1.55034	1.10231	1.83885	2.11767	0.0966166	1.30211	1.94133	2.50522	0.751099	2.77813	1.87623	7.46702	4.94301	2.91237	1.73091e-09	1.46578	4.98043	2.22083	4.48118	0.9219	3.72867	1.41889	3.39887	3.9549	0.62175	0.0106001	4.15825	0.504474	0.436612
neg_11081	3-Epiaphidicolin	208.153	51.2954	80.2049	164.789	267.593	126.686	175.894	93.1942	43.8078	48.4047	99.3576	210.629	35.501	77.9095	95.4093	57.5414	97.3256	152.297	94.7585	101.773	86.4769	90.306	153.972	68.2373	85.5968	91.7974	133.361	85.2822	100.202	153.253	165.146	177.47	91.0812	74.1586	103.465	177.612	107.984	174.483	181.554	137.192	102.04	208.911	130.396	133.153	69.642	208.327	58.903	88.5091
neg_11084	Schleicherastatin 3	446.755	406.902	188.668	475.464	559.738	346.26	194.098	122.053	110.749	301.53	535.051	287.549	88.4204	103.703	418.314	145.05	445.242	359.31	143.39	196.454	268.384	144.096	111.399	201.666	518.016	285.258	431.662	425.278	146.423	516.111	627.925	105.44	297.986	374.982	470.741	502.598	391.542	568.818	562.46	93.6096	491.206	97.9666	730.54	152.239	318.875	126.927	261.463	316.641
neg_11094	Levofloxacin	278.277	227.833	364.094	203.269	409.858	392.393	417.195	363.808	335.209	247.439	356.834	321.713	472.163	397.795	279.771	666.406	232.127	322.102	327.45	279.733	328.853	437.468	428.511	471.383	412.099	447.753	328.071	414.62	443.838	357.411	426.228	386.518	429.297	369.179	629.827	543.612	389.044	222.895	349.295	254.047	442.328	350.433	488.31	447.462	228.48	434.15	246.786	318.203
neg_11095	Neomenthol-glucuronide	193.845	173.142	228.677	135.705	92.4552	238.432	174.741	135.907	171.178	153.945	251.423	93.0233	167.454	82.2611	142.796	164.683	147.042	303.458	293.58	265.76	118.673	148.362	162.181	183.259	353.802	225.805	342.445	178.55	198.62	260.534	392.96	257.914	311.479	214.44	222.021	105.63	363.732	165.741	142.358	81.768	106.781	87.2666	132.931	72.8386	146.711	121.59	326.952	201.482
neg_11099	PI(22:2(13Z,16Z)/20:3(8Z,11Z,14Z)-2OH(5,6))	1609.9	1287.63	1240.83	1514.69	1781.85	1593.6	1625.24	1678.35	1366.06	1709.6	1654.44	1490.49	1795.68	1416.53	1584.06	1303.36	1047.07	981.785	877.422	1100.14	978.678	983.2	1019.54	1708.69	1043.62	978.761	1436.19	1162.63	1250.73	1099.24	622.714	1000.78	1102.33	1420.99	1129.16	1228.02	1199.36	981.9	1122.06	1211.9	1172.04	1261.18	1063.84	1110.01	1839.51	910.947	1311.95	1808.66
neg_11125	PI(20:0/TXB2)	131354	135400	116370	155865	126451	123162	157283	150667	138441	166151	144263	122278	165656	122897	134614	118277	123952	77677	108933	119778	133125	100972	120183	137918	111801	104424	149132	129558	145016	146151	59805.9	97987.2	127067	120603	113969	136985	102395	96436.3	117476	116864	109753	159249	105075	103710	131138	107237	142581	129519
neg_11132	CL(8:0/10:0/10:0/10:0)	11347.4	12423.9	11533.7	13401.5	11620.5	11027.4	13931.8	12344.2	13314.9	12917.7	12430.2	11719.5	15235.8	12947.7	11650	12586	11360.3	10396.1	12720.8	12327.3	11797.3	12735.3	12505.7	14023.6	12441.2	13003.8	14087.4	13331.1	14073.8	13940.2	9656.35	11722.1	13002.1	11129.1	12099	11517.9	10990.3	9584.52	11881.7	10818.2	11821.4	12564.9	10568	10186.9	11249.4	11483.6	12472.9	10722.9
neg_11139	L-Phenylalaninamide,L-prolyl-L-histidyl-L-prolyl-L-phenylalanyl-L-histidyl-(3S,4S)-4-amino-3-hydroxy-6-methylheptanoyl-L-isoleucyl-(9CI)	19550.8	18214.8	17995	27556	25948	16828.6	25912.4	16875.7	23817.1	17624.6	23354.5	22684.3	29319.2	26059.3	16955	20842.5	22391.3	16530.7	18185.1	18045.1	13503.9	23324.1	16378.5	26573	19088.4	26421.2	25872.6	20093.9	23139.9	22833.8	15318.9	16793.3	25031.7	19533	17407.5	17642.5	15645.2	13368	23964.8	11143	24327.4	22371.4	17943.7	16721.9	18197.4	16307.2	16032.1	10531
neg_11147	Cyclooctat-9-ene-5,7-diol	9681.86	8953.47	8643.66	11171	10941.3	9576.65	10349.5	10506	9309.31	11360.8	9163.66	9672.84	13501.1	11873.8	9871.24	9598.68	9185.02	5916.66	6864	8352.38	10706.1	8348.13	8270.75	9901.66	8524.57	8693.04	8660.03	8536.85	9487.07	9479.58	4953.51	6476.41	8574.59	9186.49	8420.51	9520.79	7358.97	7533.8	8924.77	9673.43	9549.88	10920.5	9721.78	10100.6	9815.08	8434.58	8449.72	9980.88
neg_11148	Ciprostene	29.5548	46.8166	32.7034	34.8014	27.3487	34.7512	38.4193	41.2226	30.6142	23.1338	63.9919	30.7587	31.3234	64.0904	45.8903	17.5199	16.407	66.1132	79.5572	54.4001	28.9493	108.687	71.5198	19.8782	24.8162	26.7687	58.4438	46.6643	62.9665	67.2555	137.054	167.839	57.9263	37.1111	33.6702	45.6984	34.0422	85.0194	57.9646	30.2568	33.2994	23.7486	24.9922	7.91573	19.6308	51.404	39.8214	63.5871
neg_11152	LysoPE(0:0/22:6(4Z,7Z,10Z,13Z,16Z,19Z))	402543	394582	381587	473264	430010	405746	451175	431577	421002	466396	395892	397053	561997	500990	415994	424646	398878	278065	330061	367457	423449	387809	366893	453994	372959	391860	409293	401791	433998	419673	231935	303645	389474	390601	371876	385144	319546	318998	381970	385985	398220	437482	390067	391592	411667	355988	383482	410816
neg_11185	31-O-Demethyltacrolimus	338.258	356.852	384.389	401.648	310.697	358.943	396.954	367.235	460.369	401.06	372.029	420.268	473.34	442.251	381.8	388.805	358.216	464.242	532.406	480.505	417.514	429.056	495.572	423.527	478.954	520.135	423.882	432.723	440.339	455.659	549.687	495.59	376.647	374.331	348.556	378.692	390.807	440.276	378.139	395.184	378.939	357.825	391.453	372.987	357.031	402.592	434.28	432.47
neg_11188	AcF-(OPdChaWR);AcF-(OPdChaWR);AcF-(OP(D-Cha)WR)	778.593	794.294	758.727	860.975	781.924	854.096	838.275	730.431	1058.56	887.667	585.923	994.607	1130.93	1108.92	723.189	733.994	658.286	961.806	865.301	722.607	632.347	1366.27	482.134	970.376	811.93	929.838	578.783	810.987	767.805	758.588	389.631	402.674	536.171	946.282	260.066	460.986	744.637	1047.11	1783.47	327.898	835.145	742.141	764.039	819.618	746.134	214.834	1248.66	641.541
neg_11192	PG(i-24:0/6 keto-PGF1alpha)	948.736	761.171	786.747	803.621	816.623	1004.05	827.584	1006.34	869.896	959.054	960.92	951.136	1105.4	956.406	929.554	894.675	704.004	840.638	872.992	796.443	745.113	1088.94	700.631	865.714	969.54	954.765	880.064	835.952	751.177	697.343	683.933	917.035	549.841	857.595	723.579	690.972	971.811	936.457	951.018	824.568	803.148	581.348	700.609	743.442	1028.24	593.733	1082.69	1099.82
neg_11198	Acrip	4018.74	4053.81	4362.16	4133.99	3945.63	4116.4	3974.89	4168.29	4423.94	4152.87	3893.16	4042.8	5075.48	4979.87	4536.25	4696.09	3865.56	4014.87	4555.58	4352.1	4061.3	5045.9	4249.4	4572.51	4605.5	4855.91	4208.06	4478.94	4183.68	4267.09	4173.65	4070.66	3851.13	4001.63	4029.21	3600.46	4100.75	3901.59	3863.39	3946.57	4308.14	3714.38	4139.52	4242.74	4256.64	4152.33	4141.28	4233.73
neg_11200	Pglu-pro-pro-gly-gly-ser-lys-val-ile-leu-phe	2374.4	2168.72	2297.01	2350.87	2480.37	2379.55	2198.83	2415.76	2181.35	2387.96	2053.12	2414.35	2931.29	3187	2619.83	2440.81	2346.11	1762.15	1983.68	2248.4	2695.37	2530.56	2191.42	2209.99	2265.6	2480.09	1868.31	2148.64	2003.74	2225.07	1638.87	1890.6	1912.2	2225.21	2157.32	2345.8	2085.47	2324.51	2173.55	2765.1	2636.36	2355.35	2818.2	2945.55	2377.73	2370.42	2045.7	2643.76
neg_11201	2(1H)-Quinolinone, 3-methoxy-	234.355	227.515	213.635	247.705	220.17	206.492	236.035	242.381	217.219	257.109	229.88	208.466	299.653	242.334	235.535	217.168	214.413	164.145	206.521	208.736	240.391	205.781	222.423	235.694	234.511	200.311	241.656	227.623	229.064	241.187	161.898	188.139	205.438	218.297	215.222	234.223	199.482	195.175	198.569	229.454	210.082	246.849	218.299	210.915	225.901	207.775	237.891	235.573
neg_11206	LysoPE(18:2(9Z,12Z)/0:0)	293254	306538	296210	310758	257605	266979	312849	292959	308043	312155	322125	285793	353045	286651	314395	283716	253506	258610	329198	293169	281509	292199	301517	307230	319747	309467	340795	316381	315449	329239	298188	328140	298228	269599	281441	251876	283901	264696	266682	253594	259340	247103	238562	211164	270378	264777	337421	293356
neg_11223	PI(TXB2/20:1(11Z))	25899.7	26867.2	25410.1	27405.5	21559.9	25251.7	26708.2	33117	26791.5	33373.9	25081.3	21348.1	30757.8	23228.2	29464	23482.2	26656.4	20618.2	30046.1	28448.4	28258.4	25222.5	32259.1	26358.7	29805.9	24281.7	31910.1	30529.4	31740.2	32907.7	19453.7	27021.6	23398.9	25271.2	27342.7	34130	26843.5	26061.6	22268.7	28232.9	24247.1	37327.3	24739.5	26874.2	27294.3	28245	32614.3	24598.2
neg_11224	CDP-DG(i-12:0/5-iso PGF2VI)	73.3186	149.779	57.5829	62.5283	103.671	70.5397	115.097	57.76	71.0533	145.884	51.6049	158.3	188.291	361.452	71.8456	153.684	139.791	16.6957	25.0602	199.42	270.547	19.7234	157.808	174.936	91.1968	24.0737	38.8507	128.888	53.8872	34.0711	17.3305	10.4965	1.73091e-09	52.2312	1.73091e-09	91.6725	48.1656	184.081	89.0842	150.105	135.626	176.375	214.506	147.716	198.387	130.719	65.1333	86.3058
neg_11241	Lubiminol	6206.47	1251.54	2530.22	2152.65	5275.96	5949.85	5055.19	4104.76	2153.11	2750.55	4183.59	1479.97	3575.33	4915.01	3517.93	9530.09	156.26	389.614	156.685	146.598	297.081	237.707	455.887	5413.98	265.094	195.518	175.34	126.29	147.309	165.85	220.692	130.038	116.804	4478.89	100.553	349.942	98.866	403.597	479.972	273.907	173.775	688.208	231.02	322.452	4269.63	347.193	2414.44	6579.38
neg_11299	LysoPE(20:4(5Z,8Z,11Z,14Z)/0:0)	334349	285398	319660	369673	327547	319312	327949	359212	330368	361655	311336	319035	446972	394292	351061	307892	358495	234170	309804	317251	372109	335535	333885	332707	347570	345290	339474	333615	359569	366595	201022	268877	298000	320736	318073	359272	289608	318659	307788	362775	367644	452317	359536	399345	317235	338207	314549	322192
neg_113	Puromycin aminonucleoside	694.581	386.21	416.36	591.711	608.629	589.648	525.517	647.32	713.48	615.416	607.093	440.457	605.534	343.063	763.679	462.294	662.165	1218.28	688.735	333.888	293.387	409.909	352.448	326.05	631.779	652.174	604.534	439.518	381.204	883.466	358.68	562.511	985.205	678.893	758.279	525.743	751.288	328.895	317.861	638.356	606.199	1327.91	366.39	608.884	338.262	698.424	838.544	393.546
neg_11322	Stearolic acid	24498.9	24950.6	26034.9	26185.8	23473.8	23604.3	25359.2	24635.3	26754.6	26657.4	25285.4	26917.6	31185.1	26393.7	25508	25561.8	21273.8	24710.4	28186.4	24810.8	23581.5	28316.6	24916.5	27828.6	29217.9	28791.7	28835.7	27388.9	26682.3	26567.8	25908.8	27085.1	25929.3	24239.5	23182.1	20029.3	25857.2	23516.8	24647.6	20960.1	23030.2	19621.1	21873.2	20501.4	23509.8	22275.4	28217.2	24465.5
neg_11342	LysoPA(0:0/18:2(9Z,12Z))	2438.77	2644.42	2717.88	2690.58	2495.54	2432.82	2604.5	2336.46	2578	2531.08	2538.07	2624.58	3153.69	2861.88	2672.89	2831.9	2296.5	2780.73	2819.63	2544.32	2385.1	2897.69	2533.1	2841.44	2882.44	2923.69	2744.57	2759.15	2583.62	2582.8	3078.59	2713.45	2570.89	2463.38	2526.29	2091.6	2557.28	2402.77	2482.63	2372.75	2469.96	1993.86	2342.49	2149.57	2452.48	2283.57	2654.61	2627.04
neg_11371	PC(14:1(9Z)/18:1(12Z)-2OH(9,10))	4262.77	2088.71	2398.52	3136.61	14704.9	4618.09	3217.79	4631.5	1960.45	806.205	3014.5	2270.57	3718.73	8182.69	2689.99	9020.08	4727.89	3585.04	4811.48	5462.14	5235.01	10488.8	8293.43	5798.32	3689.21	5017.08	3833.1	6437.92	8311.81	2870.04	5171.06	4419.44	2720.74	2398.44	2414.21	15331.1	3600.33	12971.6	8328.29	19849.6	4108.54	56732.8	14832.1	20391.2	4521.84	15928	918.456	4205.21
neg_11372	Momordicoside D	11.2012	18.8208	5.32584	10.0993	16.9774	25.4654	41.5096	1.73091e-09	1.73091e-09	23.0253	18.4064	1.73091e-09	1.73091e-09	1.73091e-09	5.68171	61.8081	18.1114	88.6408	20.6741	60.0844	1.73091e-09	140.714	32.4933	66.6792	54.4179	1.73091e-09	10.452	45.9185	116.276	19.6509	78.9392	44.0951	70.9858	17.8974	21.0499	147.097	6.53474	209.117	70.4313	400.533	1.73091e-09	4266.56	134.641	335.61	32.408	150.208	43.0911	22.8497
neg_11373	PE(P-18:1(11Z)/20:5(6E,8Z,11Z,14Z,17Z)-OH(5))	851.503	519.594	495.947	723.78	2479.77	791.759	552.251	852.08	376.115	142.852	509.684	454.054	818.508	1650.77	611.944	1384.6	1000.85	629.276	646.224	833.171	1105.74	1516.48	1224.26	782.994	622.705	881.528	531.258	869.371	1162.82	522.015	655.772	667.464	451.479	422.007	480.849	2719.95	601.471	2017.17	1376.2	3270.96	907.301	9623.57	2850.06	3961.35	727.957	2528.31	151.046	724.322
neg_11385	7a,17-dimethyl-5b-Androstane-3a,17b-diol	1.73091e-09	208.19	1.73091e-09	5.49343	7.66111	158.083	5.01246	230.338	26.6812	122.87	233.859	647.544	17.1194	29.2915	3.61542	27.0398	31.2782	32.0498	31.4786	96.4449	129.246	33.2969	58.2053	5.10831	39.0561	33.2099	41.9954	33.7254	47.0306	87.1981	123.295	655.329	55.0873	9.03269	74.9898	186.3	113.651	107.577	51.6099	101.73	51.1519	205.187	52.1938	74.4969	21.4892	165.155	12.9467	159.993
neg_11387	PS(14:1(9Z)/22:2(13Z,16Z))	2927.06	1075.97	1569.43	1967.42	8713.43	2640.84	1822.99	2923.85	1265.25	581.446	1933.82	1388.31	2488.52	5428.74	1948.7	4569.97	3799.61	1935.17	2810.79	3113.51	4077.65	6225.13	5100.15	2886.44	2586.46	3458.73	2067.09	3426.46	4580.18	2126.25	2418.06	2334.74	1545.05	1792.16	1727.45	10918.9	2517.49	10065.1	5510.89	12160.7	3443.73	53748.9	12045.3	18065.5	2644.68	12266.2	647.135	2678.55
neg_11391	Foliandrin	18171.5	22958	22345.9	21240.2	19008.5	21320	21753.9	20635	23878.4	21658.3	19688.2	20205.5	25819.3	24207.4	20134.9	25350.5	18936.3	27002.2	27051	23319.1	18922.6	27137.7	22487.1	27228.4	23566.5	25643.8	24327.8	25086	23442.4	21561.1	31908.3	24885.5	21959.6	19619.6	21767.2	16523.2	20485.9	17263.3	19793	18912.4	19191.7	15588.9	18101.5	17745.5	20657	18950.3	21926.4	19182.4
neg_11394	Confertifoline	99.0592	82.8742	84.8902	111.09	87.0788	87.8406	340.704	92.0806	195.94	205.282	81.1925	75.9204	101.329	81.2435	110.236	89.0877	119.471	86.2194	103.333	87.9778	74.0167	83.3889	120.33	101.315	96.7049	196.422	228.878	186.14	114.33	204.326	77.7895	246.558	258.588	81.3696	332.699	496.045	88.7422	180.495	222.764	410.849	231.171	57.6105	162.484	94.2458	97.9427	134.222	141.131	110.224
neg_11400	Glucitol-lysine	867.373	845.791	846.52	891.848	1542.21	1014.58	896.235	991.134	873.02	740.848	899.282	799.618	1152.26	1604.3	850.852	1480.1	999.882	1149.1	1172.86	1173.74	1085.58	1763.94	1419.15	1239.45	1098.11	1293.68	947.971	1230.72	1389.07	994.358	1445.11	1138.05	943.189	829.436	970.72	1544.18	942.907	1569.48	1306.98	1949.03	1071.77	4271.44	1852.37	2323.22	931.464	1915.78	679.014	922.055
neg_11401	12-OxoETE	180.313	147.078	167.947	190.991	356.654	212.848	167.554	199.953	145.477	136.158	143.077	144.733	217.835	326.727	147.64	274.405	229.783	245.019	239.973	228.915	214.193	400.148	285.195	247.459	199.297	237.185	172.599	231.042	250.445	171.939	260.516	222.892	157.619	161.184	170.066	390.851	183.004	344.733	293.101	468.307	215.926	996.985	386.086	519.378	174.385	443.021	118.334	149.427
neg_11402	Tabersonine	87.0226	57.157	55.1186	31.6537	219.413	191.161	66.4226	126.578	38.4694	1.73091e-09	93.3569	65.1701	122.162	285.648	58.4151	170.71	125.379	51.0164	74.7715	143.495	165.026	187.975	175.217	178.107	175.29	81.181	262.994	229.799	292.5	132.837	191.418	199.742	51.3139	90.7197	41.509	171.084	35.063	154.826	127.47	178.592	83.3195	228.611	231.841	167.573	140.927	184.072	24.1391	203.327
neg_11404	1-Lyso-2-arachidonoyl-phosphatidate	724.591	509.678	679.975	681.879	720.837	622.809	677.817	666.297	678.649	666.792	633.899	672.173	877	838.315	748.532	636.007	748.574	514.387	713.969	685.033	792.064	789.527	697.667	626.98	810.818	835.788	612.906	650.868	664.415	782.502	542.665	611.428	577.013	719.572	694.564	749.275	738.451	791.467	741.752	701.178	848.104	886.361	797.144	866.526	589.935	806.691	593.578	679.494
neg_11422	PE(15:0/PGF2alpha)	12244.9	9132.27	10721.3	13157.1	10290.9	10478.6	37785.8	10649.8	22786.8	22463.3	9441.04	8475.27	10602.3	9479.6	11158.7	10017.5	13528.1	9154.86	13303.5	9740.46	8759.57	10394.1	12925.6	12569.9	10871.5	20204.6	24100.1	20024.5	12900.7	20348.8	8999.47	26446.7	27651.5	9326.43	33220	54191.1	11030.3	18982.8	23797.6	42983.4	23924.7	6926.59	16473.7	9257.5	11371.2	14439.6	15740.6	12009.7
neg_11423	PS(18:3(9Z,12Z,15Z)/22:1(13Z))	643.611	465.958	536.806	545.916	917.688	719.599	560.366	770.133	460.166	425.542	706.335	482.992	721.473	1111.36	693.248	743.872	662.488	583.617	776.657	711.621	762.557	926.907	1011.53	710.272	930.758	633.633	798.85	771.449	882.113	833.433	956.133	835.435	453.023	671.699	503.114	854.485	443.091	935.523	731.042	844.611	637.398	1167.9	961.397	786.617	628.322	958.263	378.628	856.672
neg_11430	4,4-Dimethyl-2-oxazoline	32.0327	10.8359	23.3104	38.1869	14.9457	18.2031	153.744	19.6798	68.8083	70.9647	20.3958	13.2603	13.8247	4.36479	23.0825	17.6853	33.8908	16.7162	29.4327	15.6019	2.92095	13.2891	28.4753	18.2477	12.4863	55.501	88.9109	67.9135	27.9534	60.3207	1.73091e-09	104.755	108.067	11.5035	143.136	253.085	21.3335	61.7261	82.3093	207.476	81.0912	13.5014	53.5151	16.5858	25.0566	42.182	39.8056	25.9405
neg_11433	Blumealactone C	352.717	303.343	329.846	441.849	337.631	368.093	1463.33	360.506	850.311	805.62	287.716	253.939	350.002	310.862	349.716	378.153	508.268	321.695	508.125	357.454	278.424	399.645	507.782	461.386	376.972	801.145	898.807	801.51	475.37	787.086	333.3	1084.27	1037.04	301.002	1348.42	1979.44	375.838	711.976	909.597	1621.89	908.86	274.293	646.048	338.276	394.118	573.255	578.444	402.897
neg_11437	LysoPC(20:4(5Z,8Z,11Z,14Z)/0:0)	21160.9	15191.6	21454.3	20533.2	20551.7	18800.9	18534.6	20895	20939.1	19554.6	19543.7	19037.9	26525.4	27096	23237.8	20052.1	24371.6	17091.9	23096.1	21442.8	25583	25671	22383.8	19091.1	25262	26745.3	18692.1	20546	20912.2	23874.5	19107.6	18755.5	17799.3	21104.8	20731.2	21414.8	21563.3	24460.9	22990.5	21604.8	27847.8	28451.4	25970.4	28572.4	18112.1	25346.2	17309.6	19991.8
neg_11441	PE(14:1(9Z)/20:4(6E,8Z,11Z,13E)-2OH(5S,15S))	775.903	854.683	846.807	854.363	855.351	907.397	863.795	833.919	973.924	956.126	828.856	865.273	1162.16	1094.34	809.075	1126.95	783.146	1043.99	1159.29	987.722	848.957	1166.63	1067.65	1082.16	1106.8	1203.16	1099.62	1152.42	1022.03	1060.1	1258.81	1129.64	956.054	831.898	886.22	778.827	895.955	873.991	909.212	908.898	830.774	780.973	863.36	820.978	894.673	788.669	875.625	837.33
neg_11442	PS(15:0/18:3(6Z,9Z,12Z))	554.403	428.857	457.676	623.285	638.963	537.329	591.791	601.689	622.788	633.682	490.509	595.483	856.043	844.476	500.326	861.351	685.717	585.12	851.218	673.415	753.355	833.879	744.95	696.465	773.441	1072.13	687.167	720.33	695.705	846.636	720.729	775.985	597.442	602.063	606.049	731.3	544.044	860.856	783.301	831.918	809.513	1526.02	880.127	960.702	606.787	879.276	498.638	592.559
neg_11444	PS(18:1(9Z)/20:4(5Z,8Z,11Z,14Z))	5315.95	4100.35	4472.31	6231.82	5661.31	5499.83	7856.45	5272.19	6083.43	5996.26	5279.02	6137.73	6964.56	6699.58	4310.47	6187.7	5085.07	5854.69	6020.67	5680.29	5046.26	7197.17	7914.55	5861.23	8078.47	7928.22	6789.97	6308.83	5847.92	6281.38	7122.64	6434.51	6114.94	4823.28	6786.15	7057.77	4879.23	5779.08	6455.77	7302.15	6103.52	5484.08	6469.84	5730.74	4764.5	5767.81	5060.66	4930.66
neg_11446	PC(DiMe(11,3)/PGF1alpha)	2099.01	2272.21	2375.23	2429.89	2122.34	2469.9	2857.07	2166.41	3898.61	2611.69	1712.87	3291.93	2972.33	3075.02	1957.66	2155.06	1846.04	3492.82	3883.77	2659.46	1864.68	4922.93	1574.87	3457.54	2753.31	3329.42	1788.16	2632.29	2329.4	2106.23	1774.86	1382.06	1587.3	3239.72	782.663	1217.74	2975.88	4098.67	6285.77	899.273	2440.54	1809.96	1956.2	2161.5	2559.33	744.954	5020.98	1739.87
neg_11452	N-Desmethyl tapentadol	22.7384	16.705	59.6032	8.73383	10.5135	16.0775	23.3212	17.8616	49.7319	22.8023	85.482	7.66216	10.9315	9.85051	6.17654	47.9587	29.2125	204.203	41.3524	12.3523	6.22334	179.824	26.2347	8.51962	855.761	134.398	36.7436	14.668	3.4577	514.488	190.458	66.3867	36.6425	112.59	172.972	25.5387	59.329	5.08612	177.165	103.53	43.102	25.2589	3.54903	5.87213	19.7872	9.21561	127.554	64.697
neg_11461	Dec-4-enedioylcarnitine	18.748	18.5379	71.1122	17.761	9.37027	28.3812	44.7631	10.3665	71.3407	33.9102	91.0007	8.63069	11.5466	21.5829	16.8405	58.627	45.499	338.59	60.5359	28.4422	28.5502	238.843	74.0711	16.8413	1040.44	168.753	48.9083	30.7715	13.7393	639.64	281.909	92.2224	63.021	126.279	313.149	34.4801	94.7563	10.7082	238.293	120.292	50.4602	26.9673	20.7268	2.53975	27.6935	22.5072	158.244	62.9565
neg_11462	7-[(1S,2R,3R,4R)-3-(3-Hydroxy-4-phenylpent-1-enyl)-7-oxabicyclo[2.2.1]heptan-2-yl]hept-5-enoic acid	1553.79	1759.87	1715.66	1738.26	1609.43	1792.7	1858.89	1882.58	1907.34	1794	1630.97	1699.68	2286.94	2349.77	1628.74	2065.57	1693.93	2138.67	2172.46	1986.58	1915.14	2332.71	2099.58	2119.14	2128.44	2316.33	1944.99	2012.29	2077.84	1985.73	2404.45	2109.52	1922.82	1643.2	1862.08	1682.72	1732.01	1865.68	1865.46	1914.19	1940.35	2003.41	1865.72	1876.08	1625.72	1932.81	1667.57	1685.3
neg_11466	Episterol	57.4135	55.9471	59.9908	94.0271	54.2013	59.2376	77.3006	61.6129	103.805	76.2383	64.8919	75.1961	76.6421	120.836	128.848	100.877	77.5282	118.236	70.6445	84.9368	77.9683	135.541	102.247	75.7305	200.399	114.571	93.5733	77.9794	68.3051	45.9407	78.5603	96.4369	54.0736	44.5623	97.1841	74.165	60.598	110.551	75.2068	60.0521	76.6432	54.9775	152.797	140.102	115.414	123.324	79.2349	76.2285
neg_11470	2-Deoxyecdysone	49.9388	80.3475	64.3981	73.5655	28.9013	93.3108	74.2429	68.7081	102.175	65.2063	70.0504	27.4002	50.6134	46.8929	47.7807	209.049	143.509	507.298	91.1587	73.6368	42.8499	187.726	207.322	143.557	95.9875	25.6393	139.128	72.1085	51.7145	40.0025	561.168	67.7605	139.747	77.7648	135.208	84.2543	44.9559	94.5869	64.6278	137.552	16.144	2.34047	23.1958	5.52452	95.0664	29.3712	165.345	107.146
neg_11485	Maytansine	5359.84	5988.24	6400.32	6208.45	5788.7	6232.68	6400.54	6280.68	6833.05	6240.28	5462.04	5881.56	7918.87	7973.71	6187.67	7272.58	6258.14	7124.79	7742.81	6920.56	6433.48	8144.13	6899.65	7519.65	7224.56	8125.76	6183.98	6795.1	6868.08	6800.78	8191.69	6545.38	5942.73	6000.15	6427.12	5693.59	5998.66	5850.51	6376.15	5954.52	6856.42	6132.5	6452.23	6770.97	5802.79	6453.47	5931	5433.42
neg_115	3-Hydroxy-6,7,8-trimethoxy-2-naphthoate	34.9437	33.5421	23.7495	46.4242	54.8172	73.1953	38.9227	104.333	33.9271	34.5894	38.047	33.7873	19.2666	26.6775	31.1823	7.37525	26.9223	146.928	18.4837	46.0781	23.1021	15.8966	52.3656	53.1836	7.85774	34.6745	38.8771	43.163	43.4322	27.5907	44.0112	94.7046	73.0589	24.4717	53.3694	29.8734	43.7748	11.9478	10.8516	48.7488	7.17522	12.1907	6.33274	61.2751	39.8819	21.5766	44.309	24.8574
neg_11509	Aldosterone hemiacetal	21.3839	25.139	52.3464	14.384	13.7265	33.2328	24.4953	20.8256	44.4449	20.8493	51.4351	10.9349	23.4759	21.9429	15.8482	43.638	36.9557	212.837	43.6007	22.8386	22.6945	169.076	27.4271	19.9843	597.237	112.812	39.2725	33.4837	14.1537	377.38	224.454	66.0395	41.9274	78.0649	151.074	24.0691	53.4363	13.6561	149.924	91.7387	41.3717	28.7628	20.2482	13.6969	34.4953	27.4063	98.0683	39.9359
neg_11511	20a,20b-Dihomo-9-oxo-11R,15S-dihydroxy-5Z,13E-prostadienoic acid	11066.7	10938.1	12901.2	13676.2	10576.3	13675	15661.9	11253	22547.3	13737.4	7892.43	18684.4	14425.7	14908.1	10020.8	9517.7	9814.08	18717.9	22146.4	13488.7	8704.74	24985.3	6531.13	19091.4	12790.8	16796.8	7376.44	12302.3	11010.5	10414.7	7189.49	5625.39	7277.76	20388.9	2973.88	5298.08	17157.6	25135.2	42867.9	3019.93	12980.5	9696.67	10169.2	11729.2	13161.9	2680.8	30690.4	7803.51
neg_11513	LysoPE(0:0/16:0)	35458.9	53091.1	42689.2	45973.3	32506.2	34955.4	47186.6	40123.9	48798.8	55592.9	37758.4	67462.1	65530.9	56890.5	36985.4	48122.9	38105.4	31561.3	34998	37310.5	43895.2	45884.5	36624.5	35851.8	42417.9	45238.9	44065.7	36618.1	38864.8	42876.8	36172.8	54153.1	34930.4	37980.2	38225.5	34966.3	39099.4	32773.2	40947.2	35303.2	40743.8	38524	35393.6	34205.8	36129.5	39913.2	46946	39816.3
neg_11515	Etaspirene	91.5057	100.738	84.6602	93.455	11.1434	146.692	58.8	50.5854	186.201	99.9066	137.424	39.5196	40.775	85.6323	43.5085	111.686	314.244	995.53	285.783	217.567	134.14	172.141	307.31	199.016	140.772	183.788	353.5	290.747	339.165	214.597	462.408	201.579	242.703	106.794	129.075	59.1545	94.6473	118.684	198.781	285.701	115.145	17.8478	206.811	80.0912	190.783	116.718	147.896	133.544
neg_11517	LysoPE(0:0/18:3(6Z,9Z,12Z))	1816.41	2979.3	2358.49	2417.98	1802.82	2058.59	2632.59	2289.31	2723.92	3049.41	1988.71	3467.05	3526.13	3279.8	1942.04	2966.2	2220.2	2197.67	2269.44	2251.62	2505.29	2854.67	2383.38	2312.78	2584.96	2650.34	2526.6	2241.4	2338.06	2503.39	2648.19	3232.49	1940	2056.95	2293.85	2154.62	2276.36	1886.68	2356.11	2208.97	2326.88	2195.05	2150.98	2063.2	2055.05	2363.27	2541.99	2075.56
neg_11521	PC(2:0/20:3(8Z,11Z,14Z)-2OH(5,6))	12295.9	5451.1	5496.57	6389.98	12720.6	10892.2	6053.9	10972.8	5396.57	5011.24	9998.82	4954.87	5034.95	5038.46	9890.13	4513.89	6047.85	5144.44	7062.68	6173.97	4127.95	7359.23	7661.8	6787.46	3453.13	6568.28	8055.57	6087.09	9762.8	8413.32	2167.17	4750.89	8484.12	6121.23	10066.1	9694.95	5723.24	3468.24	6386.42	7592.59	5569.89	6792.21	5104.97	6763.89	6311.2	7914.63	4779.97	8121.06
neg_11534	[(2R,3S,4S,6R,7S,8R)-4-Ethenyl-3-hydroxy-2,4,7,14-tetramethyl-9-oxo-6-tricyclo[5.4.3.01,8]tetradecanyl] 2-[2-(diethylamino)ethylsulfanyl]acetate	675.053	680.639	630.676	634.272	693.777	671.268	675.558	627.444	666.711	658.533	727.824	714.713	744.83	705.794	610.103	592.032	517.999	635.123	638.281	599.311	497.457	559.832	526.152	833.578	589.621	578.46	880.019	703.067	668.357	642.083	470.443	713.025	609.541	549.17	555.693	567.204	649.02	498.776	509.532	522.036	574.269	572.507	473.382	542.199	793.805	490.346	671.623	626.282
neg_11536	Collettiside I	4.61643	5.47451	5.60746	3.47258	3.41127	3.58006	3.39968	3.89032	3.98332	4.26809	3.57906	3.25443	3.55248	3.49622	4.47266	3.08427	3.62027	2.84322	3.00645	3.23051	2.18581	3.17094	3.45417	3.59744	3.35209	2.99242	4.20211	2.63152	1.88626	3.05253	2.47932	2.56149	2.65957	4.23903	3.52907	1.79963	3.10975	4.19406	2.87083	1.94139	2.6372	2.55361	3.35169	4.51868	3.83324	3.05944	3.74005	4.61445
neg_11544	Gentamicin X2	83.7512	57.5327	67.7121	103.794	104.694	58.5107	108.091	48.5741	89.1697	63.199	76.9237	97.8089	133.197	104.593	60.3302	81.9283	73.1952	25.4963	53.8339	53.0956	40.6956	81.7358	57.1304	77.7151	71.7471	100.038	88.1645	66.6907	81.4064	89.8782	43.5005	60.8811	82.1371	59.9624	56.8863	63.1465	64.7617	44.6341	85.7931	37.3298	111.084	110.611	76.2088	56.0698	61.279	57.2238	64.2766	38.9269
neg_11550	L-Urobilinogen	666.171	593.555	561.166	538.368	628.44	644.956	466.71	615.787	554.495	516.673	603.508	595.587	625.139	634.989	610.207	502.22	482.975	462.148	553.863	505.865	476.287	756.036	508.744	461.875	561.298	597.508	523.329	506.607	559.101	618.082	442.394	641.906	560.915	515.423	682.626	512.923	498.08	401.737	579.638	539.637	469.458	405.682	444.783	470.181	501.691	580.699	479.801	619.557
neg_11562	16-Hydroxypalmitic acid	4575.85	4286.77	3125.97	2754.01	6943.35	6473.66	4717.88	5973.4	3295.49	3427.4	5780.25	3611.5	5588.13	8986.12	3657.94	5937.08	5014.65	4364.83	4371.36	6954.19	6184.62	5764.79	8420.72	8661.74	7188.06	4341.35	8165.95	7860.22	8698.56	6676.45	6959.18	7954.93	2962.53	4946.73	4794.84	8331.77	3985.41	7840.78	5440.69	8544.76	4110.58	9962.7	7478.09	7329.13	5631.48	7898.67	2672.45	6111.44
neg_11563	Heptadecanoic acid	32.8659	78.2957	53.8617	72.4952	45.1194	40.9721	16.8528	51.6521	76.4594	52.8049	44.7243	66.2591	86.3374	63.2932	30.4664	70.1321	65.2263	291.107	93.0205	86.26	62.2227	91.1302	67.3994	37.0484	101.455	68.0219	92.3979	92.1405	63.2094	68.4233	143.506	56.0508	104.983	56.0257	76.1965	54.0215	46.4608	81.5806	58.0248	58.8453	52.9829	38.3227	65.4385	62.0287	28.5169	49.1904	65.1676	36.7718
neg_11565	(R)-3,4-Dihydro-2-methyl-2-(4,8,12-trimethyl-3,7,11-tridecatrienyl)-2H-1-benzopyran-6-ol	174.495	152.772	176.149	153.686	186.069	118.594	85.9131	59.7185	51.4993	49.7513	187.465	131.495	32.2374	74.4515	145.283	161.098	217.353	599.157	177.317	97.0233	214.808	93.5904	92.2385	68.3272	277.664	91.5766	248.296	113.374	128.225	213.825	617.741	140.182	256.674	281.433	326.798	445.291	287.075	586.659	547.03	156.305	499.956	31.9771	413.054	69.4398	157.423	144.948	121.706	163.168
neg_11573	10-Deoxymethymycin	485.985	321.827	317.809	356.226	926.76	647.727	420.376	678.351	333.045	313.53	345.109	473.389	416.023	490.859	520.75	514.925	679.381	654.738	367.937	456.722	614.935	638.437	508.027	594.91	482.053	451.369	600.401	736.232	770.382	519.871	410.998	463.245	427.348	418.578	495.053	903.145	569.419	694.009	771.483	1104.21	618.589	2243.38	903.339	1692.9	685.39	829.333	281.665	505.336
neg_11616	Hebevinoside IV	1.89877	0.782144	2.50018	1.67156	2.15102	0.677397	0.402453	0.219675	0.584695	0.680036	0.196279	0.760521	0.0620825	0.0761433	3.00261	0.0667873	1.57315	0.441909	0.100118	0.456124	1.03125	0.0857866	0.0129114	0.304563	0.355086	0.22063	0.00476237	0.212498	0.0682721	0.784273	1.73091e-09	0.00556931	0.424077	0.263101	0.000466227	1.15266	1.06642	0.350879	0.797471	0.619864	0.103566	0.226991	0.00429637	0.0778825	0.243417	0.00248316	0.630105	0.195143
neg_11630	Cyclohexaneundecanoic acid	326.41	205.703	258.744	276.046	320.826	336.75	268.866	373.123	280.592	314.791	405.778	318.645	344.56	323.318	281.05	276.109	233.537	294.216	234.867	252.879	194.406	270.75	263.014	289.694	309.547	250.472	337.731	268.323	291.679	244.799	185.672	309.145	263.376	265.245	300.51	253.858	265.13	235.976	233.599	268.538	240.28	347.467	200.043	222.201	318.05	210.176	267.084	355.154
neg_11639	PE(P-18:1(11Z)/22:6(5Z,7Z,10Z,13Z,16Z,19Z)-OH(4))	6458.87	8637.04	8235.49	7094.05	7953.63	5252.19	5494.26	5087.11	5262.2	5018.26	4801.87	6424.61	6748.05	6890.22	10363	8951.42	6361.71	6257.4	6617.86	5570.65	5775.26	6806.03	5892.53	6176.28	6098.03	7231.22	6047.65	6405.57	6116.71	5628.31	6468.04	6334.67	5357.15	5772.62	5445.85	5403.32	5480.97	5468.73	5689.54	6713.84	5361.52	6302.34	5958.92	5570.73	4953.28	7251.39	4337.59	5018.6
neg_11647	13(S)-HpODE	9934.96	7554.2	8026.26	5970.44	9236.63	10895.3	5770.17	10481.7	12608	10313.2	9762.04	8670.43	7266.27	15660.8	6459.26	11159	22101.9	31889.6	16904.4	28136.6	12446.9	26153.6	29963.2	15919.3	27630.5	10064.4	21312.1	19237.3	16253.1	20722.4	20665.5	20433	21592.4	7622.36	24482.3	24199	11521.1	19114.7	11713.4	23984	8943.13	67356.6	12738.3	25508.9	11378.5	22097.8	9763.5	6844.42
neg_11648	2-Hexylfuran	287.135	351.902	392.389	383.133	134.245	268.953	241.816	371.408	569.088	416.208	792.76	122.235	181.996	256.179	402.971	286.152	350.112	441.764	1284.97	1069.59	341.105	673.052	1355.1	614.828	717.743	426.536	1336.88	773.916	419.077	510.01	1149.89	1103.96	811.834	418.198	401.565	176.801	458.997	458.52	277.399	245.644	106.709	249.819	105.491	97.8027	448.536	144.828	709.502	540.795
neg_11651	O-(17-Carboxyheptadecanoyl)carnitine	15103.8	10501.9	12551.5	13199.9	14905.2	15508	13544.5	15635.8	12585.9	14085.2	17597.4	14913.5	18290.7	16748	13727.3	13009	10392.8	10323.7	11093.4	10776.4	9563.96	11801.8	10803.3	14058.7	12524.4	11745.3	14225.7	12325.3	12314.7	10831.5	8672.77	12915.8	10702.4	13022.8	13001.7	10666.6	12317.5	10369	11065.5	12061.6	11721.6	11012.1	10078.2	10372.4	15107.9	9530.09	12320.6	16338.4
neg_11660	PE(P-18:0/20:3(8Z,11Z,14Z)-2OH(5,6))	19921.2	17068	16698.9	16232.4	19688.8	19026.3	15717.9	18925.8	21601.5	19802.4	17991	17263.3	19419.9	25852	18965.7	20883.5	25029.2	28880.3	24435.3	31703.3	20501.5	32786.8	32638.8	23734.2	35415.4	20888.6	27274.4	25567.6	23309.3	27033.7	24386.3	25477.9	26202.8	16408.9	28488.3	25887.7	18113.5	23692.7	19263.1	27513	18106.9	58165.2	21091.4	30237.6	18718.4	26931.1	17805.3	16147.1
neg_11662	PC(24:1(15Z)/20:4(8Z,11Z,14Z,17Z))	296.666	279.05	290.934	272.393	299.039	339.54	215.305	274.424	270.101	227.538	246.142	260.38	382.937	248.229	316.451	353.375	527.564	513.168	491.224	475.898	604.891	452.266	374.229	341.864	643.311	317.487	773.677	602.23	661.344	523.712	329.792	676.357	447.223	245.2	765.038	524.464	494.348	583.947	539.947	643.836	611.617	320.207	584.777	463.897	301.755	592.036	196.705	329.229
neg_11663	Methymycin	5430.56	4417.6	4729.06	5620.71	5221.93	5157.11	5457.5	6108.49	5261.4	6156.28	5523.66	4877.55	6679.86	5523.68	5402.55	4281.8	5233.66	3318.44	4037.76	4599.73	5157.62	4314.16	4576.08	5312.17	4615.35	4559.09	5269.62	4473.33	4975.42	5137.56	2406.6	4086.47	4226.3	4697.33	4375.08	5647.9	4547.79	4373.38	4612.66	5315.56	5025.2	6848.71	4728.33	4880.45	5372.57	4318.57	4899.76	5351.7
neg_11665	N-Oleoyl GABA	57.9543	87.7878	49.3701	93.648	47.8284	107.778	59.0013	58.3905	61.1358	100.591	41.5679	61.0375	62.3145	85.6062	58.3279	38.5176	97.2346	42.2735	71.4946	125.055	99.83	72.453	91.2561	84.5608	98.0542	121.744	123.202	155.353	134.539	124.15	104.672	117.138	60.7083	98.8973	60.3316	72.0053	60.1421	92.9517	64.113	56.6286	53.7407	108.551	91.251	94.8471	64.4054	69.7947	56.6015	71.9052
neg_11674	Leukotriene A4	33323.8	4084.68	8240.98	17646	59406.5	11670.4	26341.9	7761.9	3295.65	3280.75	7002.11	23862.2	3386.31	8641.95	8061.34	5380.62	4615.94	2557	3218.21	4758.64	5254.66	6196.71	9059.41	6679.62	2624.99	4858.34	8722.99	4650.3	6428.67	5604.39	6349.12	9094.51	3041.95	4755.6	5653.99	11769.6	5825.4	9391.93	10260.7	8436.08	4726.5	12848.4	8699.4	5207.24	5908.62	11501.1	2930.14	5881.59
neg_11683	Bufogenin	306.405	197.235	62.4091	156.685	425.174	164.72	205.811	129.422	27.9908	73.7376	125.639	379.974	45.7255	105.991	72.6059	52.074	59.0294	90.429	39.1645	84.6734	75.2407	58.6711	104.645	70.4178	34.9871	56.7761	104.844	43.4133	71.7821	100.177	89.6357	567.157	43.3946	46.1409	92.1154	278.043	176.848	156.461	141.661	200.087	82.4457	331.877	136.482	216.164	62.0106	191.154	12.2289	103
neg_11699	PS(16:0/20:0)	18000	5127.93	7395.79	12226.3	27473.2	8851.15	14668.9	7739.77	5738.52	4978.79	7276.05	13713.8	5870.77	8521.97	7250.77	6560.59	5694.67	4636.73	6361.21	6413.02	6845.69	7302.28	8865.91	6882.31	5819.25	5973.11	8778.69	6507.86	7141.14	6748.29	7175.52	9274.73	4605.13	5766.59	5414.77	9048.55	5869.57	8951.87	8550.29	7625.52	5437.32	10124.1	8234.57	6217.45	6746.38	8807.35	4528.83	7765.14
neg_11705	11(Z),14(Z),17(Z)-Eicosatrienoic Acid	2423.26	1309.06	1921.95	2199.83	2335.41	2067.56	1706.66	2464.74	1887.12	2193.32	2538.98	1796.04	2574.11	2303.72	2445.09	1582.45	2082.72	1282.77	1507.04	1650.95	1923.89	1733.18	1685.47	1849.55	1930.01	1979.21	1951.64	1643.96	1755.75	1830.66	834.901	1509.62	1635.03	1977.64	1755.44	1947.91	1973.69	1711.59	1712.2	2191.8	2099.52	2315.45	1919.64	1987.4	2141.1	1626.89	1714.5	2337.46
neg_11708	15-Hydroperoxyeicosa-8Z,11Z,13E-trienoate	86.0026	98.4133	69.6917	83.8617	109.557	104.197	52.1996	87.6932	84.9214	55.0247	162.009	118.504	60.6771	97.4152	69.2326	59.9139	135.695	307.572	116.567	149.535	137.785	135	145.385	80.4196	156.4	101.69	146.619	147.299	163.286	190.437	233.807	196.873	176.654	101.274	144.672	259.325	139.283	279.815	196.024	273.582	160.41	720.732	213.939	326.371	96.623	253.589	101.588	123.56
neg_11715	Cholylhistidine	147798	87279.8	127608	138619	144483	133619	105167	147743	122767	129823	164677	112660	163469	154105	165668	101783	137053	84075.8	99347.1	109228	124746	112702	103390	120829	121205	130799	118279	102879	107575	113708	55843.3	96526.3	98324	127997	113202	118443	126240	111336	110759	139157	130212	132129	121809	130070	137864	102558	110879	150728
neg_11722	Avermectin B1a aglycone	675.065	657.288	623.135	614.018	638.515	686.828	559.094	713.793	594.097	650.318	762.004	813.104	681.945	669.327	684.285	587.811	624.31	521.322	565.077	644.435	700.987	627.264	619.419	593.566	615.783	615.955	637.093	577.462	634.676	693.504	454.932	736.047	580.557	575.859	648.441	655.461	657.91	598.251	567.918	693.587	597.979	603.709	671.226	652.311	631.06	648.035	561.515	704.989
neg_11730	PC(P-18:1(11Z)/PGE1)	5291.52	3746.31	5360.68	6573.04	6850.81	5743.31	4242.66	4231.81	4464.27	2849.53	2840.42	6027.21	3003.41	4462.2	3174.94	2048.05	4788.4	3874.34	5163.43	5643.36	3584.91	3131.58	3388.43	5570.46	2139.31	2528.6	3043.51	1851.9	2149.89	2232.77	1639.08	2409.66	1301.25	4164.93	2057.11	4021.5	4287.75	5528.03	5054.21	4558.82	3193.45	4932.3	3250.76	2496.89	3703.59	3242.02	2880.72	3410.24
neg_11738	Hydroxymethylphosphonate	70.9607	82.5452	89.1309	83.796	72.8473	88.9624	85.8674	84.1225	99.9281	86.6036	69.0529	74.2925	103.877	109.095	79.5237	103.328	87.1886	107.614	124.331	101.651	98.1575	119.379	94.7963	106.728	106.904	115.86	88.7743	116.152	98.8021	96.1193	144.85	92.9957	89.2584	81.9189	94.1044	79.7323	78.0131	86.4403	90.1709	90.3775	87.4867	87.9558	89.4505	91.841	80.8204	97.6903	80.6545	79.7301
neg_11773	(9Z,12Z,15Z)-Octadecatrienoic acid	220.656	270.074	234.788	215.401	191.961	212.87	195.128	240.212	264.878	230.311	255.141	211.86	238.983	235.933	208.969	233.566	342.945	1031.73	478.396	473.306	316.466	429.794	329.807	248.535	518.521	398.078	395.193	447.158	442.674	467.332	846.751	481.452	493.116	226.286	471.382	352.149	364.534	476.827	359.37	349.767	356.188	402.532	344.89	360.458	214.349	401.05	251.329	201.013
neg_11774	11beta,21-Dihydroxy-5beta-pregnane-3,20-dione	105.261	210.731	65.765	18.025	122.117	189.493	130.348	119.389	214.319	177.914	271.589	183.907	250.772	189.249	69.8247	263.824	256.963	633.37	262.229	359.53	242.341	316.312	299.384	112.58	319.336	477.492	599.108	592.37	514.717	557.015	693.57	549.824	705.675	103.963	419.615	581.126	468.76	593.79	429.412	744.332	378.505	354.554	446.982	356.357	172.957	447.179	74.8996	135.938
neg_11775	9'-Carboxy-gamma-chromanol	136.648	147.697	159.403	155.698	139.559	131.097	144.763	140.416	155.482	140.815	131.782	151.496	187.13	178.958	137.323	152.673	176.833	602.109	223.284	233.729	181.312	261.811	214.272	190.872	259.444	218.682	184.012	217.214	223.049	220.154	445.094	206.887	234.983	140.414	207.371	159.726	154.187	212.674	188.865	168.311	173.961	173.676	158.125	175.349	128.887	182.52	149.594	116.492
neg_11776	1-Methyl-4-phenyl-1,2,3,6-tetrahydropyridine	311.011	313.651	265.52	291.692	311.197	269.363	381.707	301.54	291.716	253.534	473.039	309.026	382.461	337.509	274.849	364.042	322.743	617.973	493.338	413.473	453.69	457.897	675.452	236.384	404.587	527.977	531.323	411.048	437.191	452.475	776.189	508.684	476.914	309.897	521.717	362.431	222.405	367.808	478.315	535.809	207.49	338.615	370.66	336.563	308.235	311.266	239.63	469.455
neg_11779	LysoPA(0:0/18:1(9Z))	1836.68	1147.73	1426.3	1658.02	2064.36	1721.72	1734.8	1306.73	1131.68	1321.33	1153.52	1625.59	1252.19	1241.98	1113.2	1159.05	1380.91	1130.43	1204.63	1387.77	1224.64	1284.69	1408.36	1147.23	1440	1251.49	2093.47	1557.43	1748.22	1632.22	1003.73	1184.96	1005.04	1334.53	1371.58	1188.07	1265.49	1310.55	1348.96	1249.51	1230.28	1871.22	1310.05	1375.95	1162.19	1584.33	1096.92	1124.87
neg_11783	LysoPC(22:5(7Z,10Z,13Z,16Z,19Z)/0:0)	246217	215098	214255	245817	261368	222957	219596	210124	201806	214852	266518	233895	312433	298619	258232	193422	206246	107744	122176	204071	191409	184604	161421	198419	149288	191623	183126	158475	181788	187012	89251.8	174744	180346	192270	184088	210661	159513	171015	206201	248962	215316	184426	193166	170678	214105	154809	194732	256052
neg_11791	Nummularine A	11148.2	10565.6	10444.5	11424.4	11737.9	10754.9	10594	10184.3	10086.2	10191.8	11977.8	10348.9	14375.7	13845.7	12067.8	10015.2	10051.3	6019.9	6887.74	10375.8	9322.29	9797.32	8410.13	10145.5	7615.35	9943.37	9180.91	8461.09	9296.6	9529.69	5427.72	8966.52	9055.65	9374.12	9367.61	10339.1	7896.13	8362.69	10113.7	11849.1	10310	9006.63	9600.83	8864.31	10114.6	8208.34	9474.59	11371.1
neg_118	5-(Galactosylhydroxy)-L-Lysine	33.8802	28.5256	36.9325	21.5289	25.1604	31.4058	30.8662	15.3607	26.0976	46.1348	19.4681	21.6071	21.6028	27.1075	30.5357	28.5265	46.7505	53.0694	32.3056	21.706	29.4597	42.0284	45.9798	18.079	44.3038	54.182	34.6749	40.6483	53.4412	47.3295	86.7389	33.1797	59.658	34.3863	39.0394	26.3419	36.2018	27.9821	33.4237	14.6136	43.7487	18.2924	28.725	36.9708	15.5429	38.3622	50.1414	25.3696
neg_11820	19,20-DiHDPA	534.276	409.96	396.334	451.362	686.299	486.297	448.557	518.615	354.865	344.283	549.219	572.393	526.224	649.616	482.3	396.995	611.981	727.989	487.658	570.156	655.463	610.235	647.649	388.488	583.645	551.272	570.493	498.288	633.602	642.589	560.299	560.486	510.941	440.137	449.264	1721.8	523.546	1120.81	967.6	1611.55	1031.54	3066.97	1146.66	2165.52	432.226	1202.72	349.205	489.362
neg_11822	Tetrahydrocortisone	182.057	143.467	141.253	129.975	234.641	241.486	171.859	269.307	142.344	130.371	239.275	161.501	158.374	333.913	167.549	174.387	177.907	210.124	285.35	301.38	225.136	287.639	365.074	170.014	272.436	183.713	273.239	277.697	299.958	292.568	402.26	381.963	207.33	190.02	183.151	280.75	154.836	355.638	249.983	274.622	176.026	293.625	233.199	194.616	195.211	273.763	118.489	284.841
neg_11824	4-(Methylnitrosamino)-1-(3-pyridyl-N-oxide)-1-butanol	151.348	160.351	134.717	154.652	146.942	140.796	169.442	180.919	165.736	153.87	171.106	152.258	229.993	253.272	160.914	163.661	153.44	108.777	111.544	156.443	161.027	174.869	157.969	161.714	216.736	247.446	194.436	152.111	177.476	188.468	120.189	176.434	160.597	129.166	127.452	159.437	163.682	152.065	158.846	217.35	182.044	195.785	173.451	165.652	158.302	194.739	144.31	168.319
neg_11825	7-Benzyl-3-thia-7-azabicyclo[3.3.1]nonane	223.572	207.927	269.559	220.035	284.551	181.581	197.85	192.207	400.881	208.43	101.953	256.369	196.144	247.642	256.122	134.319	156.312	295.658	282.024	92.8544	124.086	528.838	59.8324	325.978	167.43	114.033	73.8377	156.861	83.3962	109.301	39.7971	24.8826	64.1805	371.834	7.94019	50.3719	425.361	411.155	646.558	45.5789	233.461	128.251	93.1644	154.309	169.883	7.21588	645.702	124.131
neg_11826	Asperagenin	56.9868	158.255	93.1211	55.9441	50.9622	88.7465	87.2876	172.002	125.419	124.161	99.7736	158.946	125.247	178.313	55.3333	214.386	507.684	1417.32	267.855	313.514	324.465	228.092	572.387	149.013	386.107	208.034	414.428	446.718	399.855	220.33	1579.67	297.205	440.072	96.8485	412.452	215.969	132.046	517.327	218.848	337.59	158.907	227.184	150.457	173.401	207.9	168.231	119.071	88.5691
neg_11837	5-Hydroperoxyeicosatetraenoic acid	438.322	465.975	498.658	439.692	445.044	441.448	343.962	375.256	442.225	305.041	328.586	339.909	415.149	500.272	426.818	368.362	572.301	1209.94	690.704	702.403	556.867	735.864	593.913	518.575	744.417	536.024	505.931	601.671	611.645	626.164	1023.66	621.167	609.219	385.804	625.129	674.25	517.24	859.133	630.102	848.025	602.111	1705.66	865.691	914.488	390.132	863.642	391.271	350.126
neg_11839	3alpha,7alpha,12alpha-Trihydroxy-5beta-cholestanoate	425.807	638.789	675.585	606.084	591.454	722.18	427.791	461.35	1008.3	526.466	751.712	260.145	204.826	297.61	519.396	709.368	1292.18	5009.55	549.089	568.272	749.427	1054.48	1364.66	563.279	807.914	650.123	1233.92	967.7	515.589	582.055	2797.3	603.98	1012.38	586.041	909.359	594.168	680.52	791.833	629.922	413.425	555.965	106.396	1006.49	319.753	1255.52	314.414	668.874	645.243
neg_11840	Adrenoylcarnitine	1099.13	1740.43	987.912	975.988	1199.79	1470.85	885.249	1666.65	969.269	1228.63	1826.22	3606.97	1153.97	952.348	1002.28	929.477	953.733	1560.32	1211.42	1501.19	1287.04	1192.99	1143.1	1129.22	1250.97	1117.81	1283.86	1357.15	1182.21	1302.84	1563.74	3192.07	1328.94	1004.06	1398.42	1448.62	1740.03	1225.82	1104.39	1313.54	1325.8	1185.4	1247.46	1328.14	1219.05	1502.21	927.329	1425.99
neg_11850	PG(i-19:0/PGF1alpha)	12438	22494.9	15662.9	11969.4	15891.2	7431.62	11845.7	6085.62	14348	4853.05	4523.65	10873	4766.66	6403.76	25043.8	4353.52	9747.4	9885.09	13636.6	11425.4	5394.06	4811.65	5057.46	11093.4	4110.78	5473.34	5897.07	4101.01	4329.37	5001.29	4839.88	5253.3	3259.67	8353.66	3909.92	9382.31	8466.55	7673.35	5988.36	6189.91	4437.66	6650.8	5593.39	4262.19	6423.83	10335	6568.61	4973.57
neg_11852	24,24-Difluoro-1alpha,25-dihydroxyvitamin D3	288.199	760.393	303.188	282.853	272.044	470.919	300.369	617.495	310.683	508.581	585.763	2160.73	352.284	281.913	296.688	315.197	282.861	263.889	291.004	400.55	400.926	301.079	306.334	268.69	366.794	335.814	413.284	389.113	312.822	366.272	326.145	1583.43	352.723	262.46	402.493	445.808	606.345	277.493	305.971	343.462	323.536	311.595	317.049	351.467	359.7	473.389	291.354	482.872
neg_11858	Bicyclo[3.1.1]hept-2-ene-2-acetaldehyde, 6,6-dimethyl-	97.9557	185.404	88.5512	35.1285	42.9599	117.369	124.907	160.402	138.474	155.944	100.664	146.599	251.638	401.33	63.5338	226.457	142.104	86.5946	102.792	284.716	279.008	146.481	358.61	203.304	325.186	227.316	240.105	225.636	239.021	135.484	199.855	274.615	81.2209	100.456	84.2136	364.039	169.671	353.459	180.736	244.948	190.87	328.475	153.185	186.071	192.67	196.669	84.2536	137.383
neg_11882	DG(10:0/5-iso PGF2VI/0:0)	237.903	315.815	265.554	254.039	252.326	270.837	159.499	288.488	261.634	187.735	272.877	246.707	252.168	245.728	256.762	140.769	397.512	714.859	402.005	376.594	380.553	292.3	327.295	251.059	367.245	298.85	597.81	485.395	402.29	360.71	861.042	354.087	385.102	254.227	426.14	233.922	299.012	397.849	386.314	345.382	339.12	302.016	412.19	407.688	297.066	331.536	275.883	227.706
neg_1189	PS(15:0/22:6(4Z,7Z,10Z,13Z,16Z,19Z))	1185.05	1158.7	1360.11	1284.01	1206.33	1213.57	1295.39	1261.58	1395.35	1321.26	1179.69	1198.76	1674.41	1712.32	1288.96	1395.54	1230.77	1110.46	1448.74	1429.74	1405.13	1612.61	1297.15	1397.31	1565.2	1443.99	1499.43	1537.68	1387.35	1322.27	1358.98	1355.86	1292.18	1191.75	1116.91	1204.85	1163.92	1285.12	1304.49	1240.84	1360.19	1270.53	1380.18	1377.63	1325.61	1252.42	1250.23	1219.68
neg_11891	PE(14:1(9Z)/22:6(5Z,8E,10Z,13Z,15E,19Z)-2OH(7S, 17S))	438.849	595.425	589.413	543.969	394.175	482.067	614.867	556.804	744.707	776.025	491.213	748.493	718.802	735.797	421.07	733.467	549.38	539.281	640.875	602.463	637.723	715.381	577.308	588.882	627.624	656.509	597.907	635.031	565.527	698.239	755.294	772.182	497.537	536.692	593.558	529.652	545.299	554.803	614.722	512.392	571.242	638.967	519.383	546.507	470.123	642.06	598.832	464.992
neg_11892	PE(15:0/20:3(6,8,11)-OH(5))	81.0141	111.884	107.463	114.615	74.7805	92.6064	116.378	110.89	135.55	138.226	62.0431	145.745	130.489	177.916	77.792	134.984	96.3064	105.787	101.187	114.254	120.234	144.345	102.013	110.749	125.871	105.713	122.111	106.934	88.8686	104.868	113.174	147.146	61.139	100.69	102.497	117.539	93.7698	112.854	109.242	114.611	98.0743	105.735	92.6461	92.4095	90.236	114.962	123.077	94.7464
neg_11895	AMPHOTERICIN B METHYL ESTER	58.3203	137.471	78.9401	106.948	37.6035	58.6453	113.484	78.06	148.89	157.108	64.9852	203.985	165.666	183.995	62.1925	143.137	91.4947	95.9438	63.8121	88.3884	113.813	111.418	114.295	62.1136	135.764	118.501	79.3196	105.255	90.3181	111.869	86.8589	175.807	69.1709	65.3217	72.4425	172.753	135.274	104.454	111.642	71.5192	87.6119	98.1199	84.4405	94.2113	53.8951	84.6896	105.168	51.3057
neg_11899	PC(DiMe(11,5)/LTE4)	703.637	817.544	725.122	724.3	617.668	721.145	712.253	783.613	754.892	820.524	689.917	866.454	854.273	847.426	721.54	808.987	675.59	719.529	685.209	716.617	738.426	749.197	700.7	700.382	722.449	758.775	686.925	714.158	653.92	718.85	729.013	924.223	595.693	661.005	669.193	654.329	739.757	658.639	684.247	720.691	626.692	621.814	657.745	681.727	708.504	703.907	719.019	830.864
neg_119	alpha-D-Glucose 1,6-bisphosphate	207.014	168.392	242.138	269.786	215.62	243.302	226.053	240.357	262.182	243.386	252.942	227.063	345.093	282.55	225.833	216.297	248.649	222.217	276.596	270.499	232.45	299.35	277.239	219.042	286.9	286.587	251.012	297.007	239.857	305.865	236.114	253.434	238.837	202.492	217.034	223.032	268.767	245.588	248.307	243.782	288.981	273.217	278.03	343.168	186.87	242.328	218.062	205.225
neg_11901	Trigofoenoside E1	2898.66	3681.01	3413.56	3563.31	2662.22	2960.85	3677.99	3224.86	3869.07	4124.61	3058.59	4299.34	4696.85	4436.36	3187.44	4019.4	3048.69	2708.87	3146.98	3095.01	3760.84	3931.14	3229.84	3208.78	3630.59	3698.57	3381.82	3228.49	3188.21	3462.84	3207.26	3874.4	2881.94	3114.39	3012.32	2899.35	3117.68	2843.87	3150.56	3045.96	3263.64	3167.88	3170.32	3103.75	3040.81	3228.61	3597.67	3334.55
neg_11907	2H-1-Benzopyran-2-one, aminomethyl-	81.9459	119.074	96.0123	111.343	80.9213	91.0105	114.341	94.4209	122.869	129.782	89.9517	165.992	156.433	131.581	80.8746	105.424	99.1064	81.6707	81.5923	90.3059	107.183	106.536	94.0149	83.2883	104.618	104.635	100.845	79.2539	97.4615	105.168	85.8828	128.373	81.5535	98.5949	91.3061	94.2462	101.311	76.2692	104.594	80.7243	93.8558	89.4503	73.6537	83.6699	85.7239	100.415	111.431	90.4499
neg_11918	Mepartricin	1497.54	1266.13	1415.53	1348.04	1422.47	1575.99	1237.71	1581.68	1358.44	1595.73	1413.53	1319.43	1553.48	1503.14	1790.8	1350.79	1258.58	1014.95	1199.17	1348.92	1514.42	1370.59	1283.91	1338.56	1267.43	1240.86	1201.65	1281.76	1210.97	1245.7	1094.86	1265.18	1076.48	1298.64	1248.59	1348.17	1237.29	1221.35	1186.51	1801.95	1211.14	1106.42	1259.86	1292.66	1486.46	1209.29	1339.21	2068.06
neg_11923	Retinoate	172.323	41.4225	71.4037	77.7089	308.448	148.671	85.6807	113.258	40.3379	19.2053	110.929	71.7776	91.1128	379.341	96.4766	212.253	196.703	430.295	145.242	267.801	196.178	279.27	261.503	199.152	170.925	155.64	120.033	174.57	280.362	152.668	333.074	205.816	123.1	69.3167	109.156	480.26	172.219	528.259	230.999	532.863	162.098	956.565	455.509	474.894	123.492	571.877	21.4783	153.396
neg_11927	beta-Sitosterol	269.133	267.979	76.7124	270.273	392.969	137.147	69.9252	42.8729	14.0822	111.003	270.943	121.841	10.3717	40.7051	288.017	62.9393	207.839	209.532	34.7278	73.7574	103.054	26.2586	28.0578	85.6295	226.709	124.971	209.648	168.507	46.7917	218.573	273.043	7.26562	153.809	162.726	207.724	255.345	192.239	275.453	253.817	34.796	226.095	24.0817	309.536	62.4459	162.939	29.4988	140.175	225.089
neg_11935	PS(14:0/18:1(9Z))	59.9056	63.4337	60.6136	67.2334	184.752	147.76	70.3537	183.543	47.6266	35.6603	75.7244	96.8253	94.128	230.032	94.4078	89.888	114.445	171.34	158.185	202.209	115.075	167.086	155.312	192.319	139.629	104.911	140.981	131.482	166.853	108.381	109.262	206.547	177.878	56.8688	97.73	295.019	175.023	403.697	179.258	367.208	215.466	432.38	233.922	202.916	190.377	209.233	61.1448	123.935
neg_11936	PC(15:0/16:1(9Z))	3762.89	879.882	2901.09	2541.95	6637.3	3002.93	1958.49	2468.29	2632.93	959.348	2673.21	1426.18	2850.34	7036.38	2335.67	4093.82	3123.06	1519.73	2128.08	3579.98	3339.13	3857.44	3935.99	3424.32	2440.11	2952.49	2303.29	2372.2	3558.74	2201.04	2881.13	3682.14	1851.19	1582.88	1399.44	7311.19	2718.39	7076.19	3383.68	6463.64	2078.06	13927.7	6148.71	5878.45	2738.44	8305.17	898.692	3339.81
neg_11938	PG(a-25:0/PGJ2)	102216	138472	123411	131814	94378.1	99178.6	132269	112169	137999	151544	107511	175270	180362	157158	108828	133797	107619	86314.7	101311	105012	126733	131613	103612	102077	121712	125656	121346	103170	110382	119612	97924.6	141725	97696.4	108779	102826	98155.1	110975	94989.6	113828	99994	117229	111074	101295	99723.6	104611	111072	131168	113317
neg_11942	PC(22:0/6 keto-PGF1alpha)	107.974	201.12	185.527	99.4568	115.511	232.599	152.941	238.51	310.679	185.879	242.684	152.234	93.8043	220.245	115.509	316.006	333.372	1084.95	190.497	265.323	257.343	233.676	401.673	257.12	265.007	201.542	348.905	366.371	227.917	148.273	1284.55	295.714	320.304	170.218	288.909	291.979	205.257	487.794	188.075	310.1	131.22	187.712	235.23	107.938	414.192	167.06	202.808	208.057
neg_11945	Hexadecanoic acid	22262.7	21800.3	22809.5	24214.1	22812.1	21039.6	23529.5	22626.8	23440.8	24978	20777.1	27226.5	30477.6	27579.4	22634.1	24354	20517.1	18599.5	21903.2	21402.2	23351.4	25427.6	22004.4	23833.6	25083.8	25252.9	23689.8	22416.9	22689	23140.9	20552.4	23182.5	22217.9	21411.1	21125.3	19456	21050.7	19118.7	20865.3	20561.8	25124.8	22544.8	21206.4	21305.3	21093.8	21327.9	22266.3	21993.3
neg_11948	L-Hyoscyamine	40.2022	27.4395	28.9459	19.9245	83.6368	112.384	23.1313	59.4864	3.05408	5.99818	39.1633	31.5488	25.9296	52.0518	42.5063	31.2656	72.3204	61.2573	27.7394	28.8732	24.2189	71.1041	56.2354	61.6186	43.5721	55.4067	14.5561	32.8584	52.4312	51.4329	49.9934	27.4285	29.9834	61.703	33.6955	151.242	55.9022	172.592	119.355	96.7783	95.3307	76.1411	125.926	124.064	55.3701	111.117	14.8078	64.1096
neg_11983	LysoPC(15:0/0:0)	39913.4	25111.8	29704.2	38289.6	38666.4	36930.9	36674.6	43844.2	33121	42016	40082.6	28293.4	45478.3	37191.8	38386.7	27883.6	36070.2	21854.7	24415.5	30031.2	33303.1	26152.3	31779	38319.6	28846.1	27291.1	37110	30426.5	36348.6	33910.2	13986.6	22575.1	29437.9	30128.6	30180.4	43699.4	27968.8	26939.3	30489.8	41120.5	34743.8	52444.5	30282.6	33367.3	38799.3	26431.1	31792.1	36434.1
neg_11985	LysoPC(16:0/0:0)	1.46874e+06	1.4447e+06	1.53679e+06	1.60955e+06	1.51678e+06	1.43861e+06	1.57874e+06	1.47957e+06	1.60664e+06	1.58732e+06	1.45768e+06	1.54768e+06	1.94606e+06	1.82303e+06	1.55369e+06	1.6106e+06	1.36959e+06	1.25423e+06	1.59316e+06	1.47449e+06	1.53347e+06	1.73544e+06	1.4344e+06	1.59349e+06	1.54181e+06	1.68642e+06	1.53385e+06	1.53211e+06	1.56161e+06	1.57089e+06	1.4215e+06	1.4481e+06	1.46759e+06	1.42671e+06	1.43318e+06	1.26761e+06	1.36358e+06	1.28225e+06	1.44726e+06	1.38416e+06	1.60882e+06	1.46175e+06	1.41847e+06	1.44034e+06	1.40347e+06	1.44549e+06	1.45963e+06	1.47014e+06
neg_11997	LysoPA(0:0/16:0)	3757.91	3778.57	3994.91	4041.42	3795.19	3656.73	3856.59	3701.66	4097.53	3932.09	3539.04	3962.64	4811	4677.27	3888.17	4062.66	3580.34	3691.37	4219.86	3786.68	4053.38	4786.63	3860.11	4190.81	4281.9	4368.58	3827.64	4091.7	3955.32	3993.09	3896.94	3720.04	3691.23	3654.81	3579.17	3323.16	3678.98	3609.48	3900.44	3661.26	4067.58	3861.8	3638.62	3792.76	3553.49	3601.68	3857.75	3686.9
neg_12032	Ginsenoside Rb1	35400.2	35895	38217	39174.1	36150.4	36533.5	38168.4	36694.3	39309.2	38866.1	34291.6	36124.6	45347.7	44203.8	39310.1	40569.8	35438.4	34506.4	41358.1	38377	39527.9	43884.2	37124	40827.8	39472.6	42568.3	36995	38633.3	38271.2	39232.5	39631.6	35657.3	35324.5	35369.8	35669.8	32648.5	33239.4	33623.5	35983.4	36126.6	38447.2	35122.6	36462.3	37040.4	35098.8	36315.9	36260.9	37826.9
neg_12042	(6Z,9Z,12Z)-Octadecatrienoic acid	415.555	344.456	270.752	231.12	342.271	299.216	479.934	474.579	296.871	465.285	390.226	263.995	431.923	966.655	372.696	367.711	192.993	125.416	436.499	482.594	384.812	315.087	624.137	463.07	430.321	200.591	435.507	366.344	315.748	397.818	431.261	585.512	155.066	345.872	160.78	384.413	162.78	772.55	340.022	440.604	344.786	560.546	384.156	311.228	546.074	470.472	301.184	510.409
neg_12048	1-(8Z,11Z,14Z-eicosatrienoyl)-glycero-3-phosphate	356.536	292.784	317.88	332.815	401.172	345.975	337.209	384.837	337.648	353.667	349.216	394.91	401.524	434.709	396.763	310.077	362.671	322.224	275.738	340.049	329.367	319.09	304.374	347.114	347.18	353.871	294.409	284.095	276.209	292.609	240.106	326.525	236.486	331.096	305.703	339.832	342.644	320.941	296.716	355.796	341.173	355.579	294.574	349.629	350.024	288.952	296.931	340.795
neg_12062	Cholic acid glucuronide	84463.7	55313.2	64278.4	71783.8	88432.5	53559.7	67343.7	62386.9	45030.1	53527.7	93276.9	94222.6	85675.3	82513.7	86967	46123.2	73992.9	31868.6	61119.9	61311.2	86142	54358.3	52986.9	52503.1	72089.2	69080.7	53129.2	46477.6	55979.9	67006.6	26194.1	54522.1	63570.3	57230.4	49353.9	87127.7	63802.7	91179.1	64285.1	104837	108808	119554	108315	122961	57214.3	85846	61178.4	86175.4
neg_12066	PE(14:0/PGE1)	4246.3	4013.11	26276.9	17645.3	5546.44	3446.81	2946.88	3358.56	40959.3	4485.91	3825.79	3507.37	14010	6338.67	7164.75	9102.85	4298.78	4525.82	9036.2	3803.35	4854.38	6246.5	4157.44	4132.45	6919.59	5253.89	4287.78	3901.87	4705.09	3739.62	4372.57	13604.6	3432.83	3091.29	6245.68	4174.48	4996.44	4951.13	3652.69	4570.03	3452.24	3238.99	8647.55	8929.06	3804.71	3344.67	3007.57	3888.74
neg_12067	PE(20:2(11Z,14Z)/P-18:0)	26898.4	18409.5	16326.6	27894.4	30688.1	18827.7	21277.3	22973.4	18603.5	22047.6	23785.2	19541.8	90021.6	45395	25802.9	21086.8	17702.5	18956.9	32908.6	27587	22210.7	29115.2	45589.9	20144.3	40032.1	45527.7	45617.6	29623.7	26085.3	34880	34750.7	38525.3	21204.1	23165.4	18341.9	19746.4	15511.7	30950	29427.2	22954.8	18962.7	19551.2	20263.4	13621.6	21750.3	22467	19052.6	39659.3
neg_12068	PE(18:0/5-iso PGF2VI)	923.282	717.95	3916.71	2605.89	1135.81	810.942	522.407	779.728	5717.01	855.436	961.762	655.609	2640.63	1358.16	1500.74	1394.52	1030.37	921.998	1364.8	761.701	965.247	1103.18	854.671	769.431	1342.94	1123.92	858.656	719.607	900.675	761.275	734.854	2238.25	744.915	618.999	1273.7	947.883	997.14	1002.98	783.021	1113.33	719.12	731.869	1732.08	1805.27	819.665	647.216	591.187	885.019
neg_12069	PS(18:4(6Z,9Z,12Z,15Z)/22:0)	217.68	192.985	183.743	204.853	246.161	156.344	166.488	172.622	156.42	150.662	197.526	181.847	208.979	197.978	208.343	158.116	179.073	168.845	205.764	193.707	205.885	229.88	283.405	169.484	217.463	196.053	219.141	169.788	179.704	190.323	195.009	218.297	142.496	154.625	130.749	209.52	159.759	203.249	182.835	175.505	158.987	208.7	178.525	167.597	152.953	165.528	146.635	187.057
neg_12075	N-Hydroxy-L-valine	15493.9	14975.8	113447	70939	21123.6	12780.6	11069.6	12733.2	164466	16855.1	15606.1	12513.9	58485.1	25110.4	28839.8	35713	16891.1	17799.8	34972.9	13714.7	17987.7	23389.8	15564.7	14459.1	27313.1	21199.9	16510.6	15451.3	18767.8	14833.2	17914.2	57997.8	14086.9	10972.1	26782.6	15925.6	18872	19739.5	14113.3	18260.6	12621.9	12050	36202.8	37151.8	14522.6	13626.5	11272.3	14240.2
neg_12083	PC(2:0/PGF1alpha)	6071.04	4988.85	6238.5	6392.74	6681.3	6959.63	5585.67	7465.22	6457.23	6444.95	6944.59	5659.67	7755.32	8094.98	7178.62	6109.12	7603.57	6793.77	6536.1	6657.27	6769.05	7074.84	6705.15	6760.44	6961.52	7502.53	6546.47	6265.16	6599.47	6782.72	5373.75	6093.36	5574.91	6129.09	6869.16	6816.69	6273.22	6362.12	6227.53	7141.51	7120.65	7413.53	6636.22	7371.16	6621	6122.99	5596.58	6254.71
neg_12089	PE(16:1(9Z)/22:6(5Z,8E,10Z,13Z,15E,19Z)-2OH(7S, 17S))	1.73091e-09	1.73091e-09	1132.29	475.903	33.0746	1.73091e-09	1.73091e-09	1.73091e-09	2042.48	14.7912	1.73091e-09	1.48989	254.857	17.0378	17.5791	286.637	1.73091e-09	16.566	194.769	0.00655447	16.3899	50.4788	1.73091e-09	12.6043	47.8251	22.5836	1.73091e-09	1.73091e-09	36.1094	17.3738	46.5213	452.22	1.73091e-09	1.21038	103.946	22.1327	9.66963	30.6139	1.73091e-09	14.2353	1.73091e-09	0.0194311	187.091	199.932	1.73091e-09	1.73091e-09	1.73091e-09	1.73091e-09
neg_12101	PG(18:3(6Z,9Z,12Z)/5-iso PGF2VI)	35.1592	75.2198	72.1207	38.4351	100.652	134.157	54.0963	132.597	86.6403	86.0385	46.9903	134.267	91.1375	52.9144	119.79	112.91	73.7393	394.42	196.223	81.4178	88.0272	182.105	173.475	159.063	123.235	131.013	82.3485	66.5992	117.523	102.773	295.312	136.513	2.90583	57.3165	50.9135	288.109	193.599	32.7695	161.305	175.527	193.915	352.443	0.0244761	293.704	96.2192	229.482	127.495	30.8851
neg_12111	Ganglioside GA2 (d18:1/9Z-18:1)	44018.9	24898.2	33800.3	37390.7	44328.3	38729.4	29599.2	42744.2	31384.6	36858.3	54360.5	35266.4	50691.6	45513.1	44841.6	26548.1	38137.5	23759.3	23739.2	27580.8	29919.8	28659.2	25984.4	28881.9	30940.2	34672.8	35020.9	25726.9	28798.6	29258	13524.8	27181.4	24278.7	34055.6	32341.7	32261.7	37905.4	31450.8	29968.2	37954.9	34799.9	37231.3	31385.5	31696	42557.2	24351.3	32488.5	46256.3
neg_12116	Dihydromonacolin L acid	31.1315	51.9148	49.3942	32.7545	26.549	31.6274	20.7983	50.2195	60.2522	52.5279	154.623	50.018	45.5935	39.824	31.6382	59.8647	105.906	407.549	151.842	151.941	75.8837	122.659	106.958	29.2932	191.231	121.448	129.121	127.728	129.134	156.52	306.556	169.215	176.085	37.3346	156.556	116.22	106.908	168.238	110.55	125.45	101.003	90.351	94.039	110.908	27.9265	133.127	40.2511	35.6047
neg_12117	6,8-Heneicosanedione	214.95	131.107	154.793	263.415	343.777	171.878	168.263	146.145	145.117	157.042	235.832	232.188	148.902	119.149	256.576	110.71	179.717	70.512	172.458	175.764	216.737	179.89	195.451	186.833	157.94	231.472	195.814	299.93	150.381	225.488	94.7461	281.128	294.799	173.378	144.35	280.467	334.23	70.1948	167.507	203.636	263.959	268.154	263.086	248.197	201.586	187.798	128.461	241.442
neg_12125	9,9-Dimethyl-1-(sulfinylamino)decane	27026.4	20885.8	23952.7	25260	26925.7	24743.8	24465.7	25003.9	22760.2	25495.6	28807.5	26463.6	35314.4	30997.4	26082.6	21926	21924.9	17587.7	20552	19768	20718.2	23403.9	19855.2	23590.3	23273	25605.2	25095.2	21343.9	22587.4	21198.2	15115.4	21906.1	20392.7	23047.5	22653.7	20709	26520.7	21404.5	23000	24521.5	24571.8	24083.6	22343.4	21116.7	25827.6	19791.1	24071.7	27460.7
neg_12133	PE(18:1(11Z)/5-iso PGF2VI)	2292.13	2007.31	10140.3	6859.58	2939.54	1843.84	1607.51	1951.93	15772.1	2262.67	2431.07	1821.66	7160.8	3203.42	3494.92	3757.65	2230.68	2015.42	3754.05	1842.99	2222.15	2722.13	1916.59	2059.95	3061.68	2534.36	2241.09	1773.35	2217.25	1714.5	1627.96	6172.34	1664.95	1730.52	3196.96	2219.8	2644.19	2705.97	1939.49	2462.36	1686.26	1805.32	4174.95	3956.55	2084.52	1647.52	1700.96	2187
neg_12141	(6alpha,22E)-6-Hydroxy-4,7,22-ergostatrien-3-one	7005.4	10150.4	8422.27	9193.38	4881.44	9552.15	6149.79	6757.42	9503.16	7151.98	8826.38	4859.78	4634.94	5709.94	6097.25	14149.3	16481.6	46279.7	17210.2	10737.8	10264.2	12822.9	21763.4	20598.6	9875.82	11198.1	20752.1	18354.7	17016.3	10308.7	50384.2	9098.42	21989.4	10060.8	15618	14810.4	8037.07	13162.2	12483.6	21314.2	4312.76	1649.41	5088.14	2984.58	11048	5457.98	13844.6	10319.9
neg_12148	LysoPC(18:1(9Z)/0:0)	436996	375361	416989	442402	446246	423951	438519	435046	424779	441095	481362	452503	577880	534921	448858	407403	400319	337284	395184	374486	376516	429905	361587	427846	406840	463148	445761	396992	416635	396534	300479	400545	374652	400603	406207	365362	433027	378694	412296	406978	432395	421281	397871	386253	431926	366602	417476	438113
neg_12149	Bardoxolone methyl	9456.71	8096.5	7090.14	12071.2	11437.5	12109	9350.88	13791.7	8545.11	11549.7	10407.7	6944.62	12920.1	9648.35	9688.79	7333.2	7942.14	6670.04	6130.13	6945.62	6542.16	5937.48	7305.29	12773.6	6097.82	6725.18	12970	8560.49	9922.24	8961.12	5278.43	7243.89	6429.07	8828.01	8961.19	13223	7500.1	7374.57	10190.3	9368.17	9266.54	14639.4	8463.35	9331.42	14954.5	6857.8	10185.8	11311.3
neg_12160	PE(22:6(5Z,8E,10Z,13Z,15E,19Z)-2OH(7S, 17S)/24:1(15Z))	4044.5	5119.15	4390.24	4660.83	3364.32	6250.51	3387.65	4698.18	5563.85	4350.19	4317.35	2899.84	4953.24	3719.87	3499.93	6595.28	6912.29	11785.3	7532.1	5700.81	5760.55	6758.55	8547.02	8893.36	6515.24	5070.76	10697.3	7939.44	8550.43	6687.42	12854.4	6323.52	8126.32	5460.84	7362.82	7207.97	5101.96	7592.05	7018.04	9564.09	5908.78	1855.79	4948.82	3740.24	5438.56	5290.15	6061.2	5293.69
neg_12165	Stigmast-4-ene-3,6-dione	33.6836	88.6293	103.071	94.0695	47.8127	170.124	71.8078	71.2105	222.554	77.7679	106.189	35.4309	30.9934	1.73091e-09	39.1311	117.161	145.39	179.208	40.4102	5.57673	68.776	64.5001	85.1342	105.865	64.8056	129.759	302.997	137.677	4.98764	4.16712	62.9985	24.0993	33.0168	86.6988	14.379	30.2761	96.0683	4.1409	10.3804	1.73091e-09	1.73091e-09	1.73091e-09	68.5285	1.73091e-09	228.246	1.73091e-09	77.2294	121.289
neg_12166	17-Aminogeldanamycin	548.108	611.436	517.31	594.891	646.897	728.542	721.558	605.318	450.659	534.594	523.286	874.806	385.686	465.972	350.865	392.975	547.016	519.579	428.183	605.306	477.09	474.275	583.879	420.901	568.47	442.72	901.288	643.783	687.239	705.878	561.71	908.331	426.462	532.864	550.129	502.318	562.874	609.14	529.17	453.483	488.826	714.05	522.203	496.984	452.902	633.672	460.802	368.894
neg_12174	Glycochenodeoxycholic acid 3-glucuronide	707.853	714.716	678.488	691.458	744.061	676.974	700.76	657.12	652.469	657.541	814.724	713.098	775.517	697.187	731.514	787.002	738.463	643.609	671.374	650.931	683.565	665.829	727.829	667.738	726.726	761.16	749.608	738.038	715.278	809.708	695.31	683.189	648.864	663.327	702.828	624.861	645.417	644.73	623.128	610.309	654.789	648.572	698.82	765.731	690.665	684.492	665.353	697.208
neg_12176	Janthitrem F	1443.07	592.911	604.675	699.898	1565.71	1376.04	595.835	1211.5	493.361	462.404	1025.95	507.075	400.584	324.014	1058.3	424.802	602.473	452.488	800.713	615.866	279.446	731.216	842.14	718.766	249.763	610.085	1084.04	580.877	1092.24	1043.22	212.892	586.931	749.78	802.88	1148.46	1252.34	596.356	384.011	988.918	712.256	709.369	799.915	673.214	874.079	744.295	1068.5	518.76	993.058
neg_12185	PC(22:0/20:5(5Z,8Z,11Z,14Z,16E)-OH(18))	1407.07	1944.58	1769.83	1519.78	1533.25	2599.79	1419.12	2519.14	2569.23	1920.62	1218.56	1490.09	2363.45	1966.26	1413.72	2030.05	2426.22	2069.86	2807.26	2809.21	3049.75	3484.96	3448.89	2777.17	3659.48	2250.72	4177.12	2961.48	3796.49	3583.1	2260.99	3542.74	2037.37	2243.31	3044.79	2876.73	2169.42	3891.62	3498.97	3100.25	3863.45	1354.77	3039.37	2721.88	1882.48	3730.24	1343.3	1709.3
neg_12189	Australigenin	2528.8	3667.71	3467.32	2729.93	2549.61	6777.84	2732.88	6508.39	5862.96	4069.45	2165.45	2421.69	5594.13	4011.57	2360.49	4310.99	6017.03	5506.37	8760.16	7705.75	8354.97	9155.41	8997.69	7252.87	9795.49	4952.34	11019.2	7874.51	11273.1	10174.7	5641.61	9400.14	5291.58	5394.83	9127.66	8946.05	5038.64	12296.3	10863.7	9634.93	11848.4	3116.14	8270.75	7847.49	4431.84	10747.9	2678.92	3516.44
neg_12190	Psychosine	2108.96	2785.94	2617.87	2546.24	2031.99	2672.86	2205.92	2825.13	3334.8	3025.14	1912.78	2580.24	3711.61	2669.18	2241.32	2852.07	2742.94	3936.54	4196.04	3461.3	3545.81	4183.29	3828.28	2689.19	4014.41	3204.97	3969.23	3088.18	3750.71	3741.26	3399.38	3300.84	2356.19	2793.82	3073.2	2884.37	2929.28	3117.8	3208.45	3232.56	3904.62	3225.14	2298.38	3624.11	2256.25	3809.27	2657.14	2227.33
neg_12198	7Z, 10Z, 13Z, 16Z, 19Z-docosapentaenoic acid	422.097	281.35	305.858	450.45	487.088	418.637	325.565	507.722	292.164	395.76	469.66	322.451	531.851	415.243	423.256	302.404	361.803	281.839	229.496	282.582	293.951	280.34	299.408	385.949	276.151	316.038	405.456	297.508	340.532	356.226	209.095	266.211	267.257	338.004	341.562	532.64	368.683	419.244	480.187	423.998	497.095	550.867	422.232	501.926	517.224	371.884	351.708	514.799
neg_12199	3-Hydroxy-1-phenyl-1-octadecanone	64.6618	143.797	81.5558	54.8857	42.5626	92.6678	43.5782	53.5802	82.6996	66.8414	87.5808	32.3689	47.7572	53.275	52.5247	61.8406	75.6712	265.84	94.0451	140.791	51.9281	85.0693	133.557	78.0925	108.863	76.9768	110.843	175.547	88.1407	105.855	218.042	110.008	157.75	87.2292	87.3592	58.6182	117.265	152.579	76.806	33.3879	42.1033	57.3545	66.6015	44.3677	73.7045	41.5762	114.476	56.9217
neg_12208	N-Undecylbenzenesulfonic acid	36363.4	38505.9	41853.7	41882.4	38016.2	38574.8	41142.8	40061	43107.7	42711.2	38972.9	39136.1	50794.9	48334.5	38605.2	44222	38196.9	41133.7	46133.9	43772.9	41421.2	49311.5	42658.9	46276.9	46348.8	48702.1	40095.9	44474.4	45169.4	42934.5	47453.3	41880.3	41340.9	39070.7	41168.1	37793.7	38839.8	39208.7	42478.3	40555.7	42770.1	40141.1	40042.8	41597.9	36696.5	41050.3	38600	36460.1
neg_12210	5alpha-Dihydrodeoxycorticosterone	1191.98	64.4637	235.258	636.176	2119.17	371.075	880.494	263.612	73.7167	89.0686	207.606	667.8	81.2296	373.922	278.944	208.719	163.006	42.7017	73.4822	150.323	232.291	184.779	398.408	197.074	60.6435	145.507	321.166	124.873	212.676	189.878	215.617	304.118	71.3641	168.956	112.469	445.388	182.153	347.975	353.405	268.036	123.734	486.646	270.339	210.76	225.634	399.039	56.2684	225.039
neg_12213	Palmitoyl 3-carbacyclic Phosphatidic Acid	64.7893	81.3594	58.3333	64.4133	67.005	62.6342	49.844	84.1479	56.4796	56.6693	110.199	49.1528	51.3699	48.5604	67.0862	77.2391	64.9775	153.789	46.6677	88.8624	94.9613	37.4324	82.8153	58.9692	88.1177	92.9201	58.2611	61.4584	76.5933	106.58	121.069	91.7218	107.888	83.968	93.823	96.5245	96.2133	143.717	115.921	87.257	76.1261	156.197	103.143	123.4	64.949	80.056	81.084	94.4167
neg_12214	MG(18:2(9Z,12Z)/0:0/0:0)	33.2236	455.597	90.4476	72.9578	71.674	485.219	80.5664	569.689	129.641	171.677	376.657	1563.2	103.47	175.261	31.0911	150.677	182.011	119.077	111.125	244.847	290.888	123.704	176.139	49.5503	121.538	109.713	144.548	126.139	226.548	266.894	302.994	1430.64	176.213	89.4158	248.938	673.498	330.088	380.273	341.989	461.268	165.553	501.96	308.632	231.119	109.169	473.481	62.3002	305.406
neg_12215	1b,3a,12a-Trihydroxy-5b-cholanoic acid	193.985	229.297	204.668	222.897	214.689	185.212	131.783	175.131	232.056	174.057	176.47	214.924	246.268	196.319	169.803	179.658	257.208	572.503	326.428	322.374	267.068	302.116	306.279	178.143	293.019	221.183	282.838	273.984	249.503	311.506	360.154	276.153	326.292	193.593	269.981	228.322	210.328	339.086	248.948	280.46	220.134	223.246	244.571	234.417	159.771	240.521	207.15	180.06
neg_12218	Janthitrem C	52339.8	29683	36083.5	54613.5	57998.5	49528.4	37904.4	54344.8	32946.7	38771.8	57447.7	36474.8	62070.7	54843.6	56478	32096.1	47513.1	29813.8	25038.9	31743.8	35992.8	30111	30624.4	40429	30684.2	40926.5	41563.9	30352	32362.8	38018.9	24020.1	31885.9	26950.7	40008.4	39077.8	56448	43298.6	50560.3	53824.1	45935.6	58738.1	56271.5	52112.8	53084.8	57690.9	37934.1	39410.4	61897.6
neg_12220	Retaspimycin	1341.47	1303.35	1460.05	1431.08	1315.8	1383.53	1405.17	1361.35	1466.29	1353.77	1440.49	1372.7	1527.51	1401.39	1480.41	1451.8	1455.66	1518.76	1609.94	1496.96	1452.63	1416.54	1425.72	1576.31	1551.17	1504.99	1641.97	1554.52	1466.3	1610.95	1591.77	1400.61	1476.05	1390.83	1384.3	1380.61	1377.64	1464.41	1408.14	1354.71	1413.67	1241.95	1438.46	1399.57	1384.47	1461.08	1452.44	1392.81
neg_12232	Epiacoronene	3675.75	4240.15	4654.04	4725.25	3568.68	4045.04	5099.56	4294.24	5577.96	5467.75	4050.28	5139.52	7069.27	9821.76	3971.76	5251.25	4965.85	3394.53	4290.87	5031.5	6853.15	4511.78	4778.39	4735.45	5794.52	5312.34	4554.67	5159.49	5204.64	4302.33	3734.66	3963.76	3799.65	4592.13	3673.33	3789.17	3879.66	6315.91	3790.91	4953.63	5651.11	5314.75	5017.18	5556.34	6071.64	4906.78	5074.9	4789.42
neg_12238	PE(P-18:0/18:1(12Z)-2OH(9,10))	111.729	38.1121	57.1419	78.7514	120.398	119.446	95.9537	145.084	75.9629	66.1699	75.451	77.6693	85.6178	205.319	52.5569	133.478	115.58	108.239	184.853	191.251	158.174	221.945	177.502	163.382	165.383	198.612	133.054	107.995	155.269	95.9482	122.505	171.268	46.335	90.5807	23.2079	180.594	85.9595	261.826	131.612	253.484	95.0239	390.527	160.637	168.306	110.866	272.62	49.2229	158.397
neg_12248	16-Hydroxypalmitate	3915.29	2982.07	2565.4	2647.27	3575.08	3258.71	2854.76	3998.01	2434.89	2440.27	4479.8	2253.87	2741.83	4348.19	3593.38	1933.66	2002	1742.12	4235.73	3871.43	2142.07	3889.47	5259.19	3402.07	3056.66	2381.88	5625.38	3290.95	3817.4	4471.15	4119.61	7256.03	2304.7	3050.04	2335.65	4195.44	2540.35	5006.63	2863.57	3443.23	1795.04	3253.31	2733.16	1680.09	3239.9	3078.49	2601.71	4722.9
neg_12256	Estradiol enanthate	454.962	391.202	385.695	398.154	448.635	306.868	594.453	384.174	322.978	350.827	662.921	535.367	468.04	494.285	390.453	550.15	368.092	482.692	564.054	440.815	595.525	603.175	873.801	257.375	487.269	688.704	626.581	378.217	556.494	548.894	935.15	716.027	487.755	415.285	585.146	501.347	282.12	444.913	641.356	724.543	298.243	511.016	461.013	468.981	395.796	420.69	319.293	632.802
neg_12267	15(S)-HPETE	456.496	554.679	559.161	531.811	434.812	513.504	462.203	467.236	593.948	489.744	333.749	400.408	594.184	689.074	512.062	540.45	492.302	528.947	666.281	611.232	599.617	702.729	606.511	589.839	657.702	613.478	507.547	495.577	485.135	461.762	603.82	463.365	443.49	446.83	433.842	451.045	440.773	494.468	511.576	517.122	531.183	503.169	504.075	515.222	431.546	458.245	439.175	445.782
neg_12276	6-pentadecyl Salicylic Acid	1036.9	1201.15	1129.78	1126.58	1022.79	1072.33	1109.86	1109.06	1152.85	1104.44	943.166	1015.43	1329.29	1410.27	1036.11	1253.49	1164.93	1411.11	1386.33	1269.58	1276.84	1473.59	1353.27	1346.39	1320.5	1415.67	1129.3	1211.48	1277.59	1162.27	1445.18	1195.39	1390.51	1000.62	1124.68	1083.59	1056.71	1234.68	1169.13	1361.1	1209.18	1236.65	1167.26	1242.76	973.985	1245.07	1034.45	1024.01
neg_12277	MG(18:1(12Z)-O(9S,10R)/0:0/0:0)	42.0919	307.961	79.9608	27.5136	41.6275	63.3434	182.812	246.762	113.407	293.209	81.457	123.851	379.431	1630.82	37.638	737.37	97.0775	1.73091e-09	1.73091e-09	78.5168	178.995	1.73091e-09	387.629	172.209	70.4791	19.3166	128.757	84.41	89.9368	0.0165299	0.113391	388.649	1.73091e-09	80.4724	6.10735	198	9.26967	220.989	1.73091e-09	620.403	43.1827	743.661	161.766	284.058	352.892	305.947	5.8214	309.572
neg_12282	20-Oxo-5-O-beta-mycaminosyltylactone	859.57	2476.51	822.1	568.715	827.876	2789.29	650.315	3509.98	742.731	1313.78	2066.41	7511.77	501.758	492.793	843.124	992.253	694.2	723.724	746.589	1031.84	1723.56	716.927	717.667	690.145	471.018	660.22	683.818	552.386	961.581	1131.29	1322.97	8748.65	1944.78	765.029	1371.92	1229.96	1791.73	599.568	718.388	1084.44	703.464	601.326	822.343	869.538	1842.4	1837.69	565.541	1309.39
neg_12287	8(R)-HPETE	1797.35	3096.39	1623.69	1635.84	1724.32	1722.15	1240.55	1239.19	1171.57	1401.21	1415.68	1775.74	1795.61	1826.96	1826.6	1526.69	2235.29	1874.09	1794.08	1604.71	1790.77	2317.13	1816.58	2116.58	1291.69	2130.86	1186.88	1177.73	1190.18	859.787	1289.99	1360.77	4722.08	1180.76	1001.71	1599.94	1362.34	1223.3	1970.08	2988.15	1384.96	1679.25	1003.52	1733.49	918.539	2169.42	1310.1	1566.57
neg_12288	(3beta,15alpha,22S,24E)-3,15,22-Trihydroxylanosta-7,9(11),24-trien-26-oic acid	126.815	106.791	76.3843	79.9718	101.504	132.811	44.4925	176.309	110.909	119.134	127.662	64.1061	71.3659	43.2986	120.102	165.347	155.691	178.235	89.964	33.6669	47.8439	118.879	77.0389	205.268	160.76	49.3154	143.025	132.874	26.0536	33.639	80.4178	40.8829	108.58	66.609	101.961	11.6335	54.0912	4.95575	33.4828	5.03576	7.79147	0.631112	6.44787	6.44737	84.1496	9.33939	84.9696	68.4678
neg_12301	M-Secociguatoxin 4A	4615.47	6184.43	4932.92	5220.43	4238.27	4679.56	5252.43	5574.44	5718.1	6254.25	5440.89	7956.86	6207.05	5521.18	5038.89	5308.03	4727.89	4299.29	5316.76	4919.91	5150.9	5159.16	5187.24	4791.38	5440.46	5300.57	5534.91	4698.51	4840.97	5450.31	4635.91	6295.25	4507.13	4578.8	5183.39	4471.93	5648.85	4219.33	4552.13	4264.36	4756.14	4730.88	4266.04	4055.77	4629.64	4299.75	5443.12	5063.67
neg_12305	Ricinoleic acid	12430.8	10355.8	8797.92	7170.67	12212.1	12746.9	8910.1	14208.1	10983.5	12320.8	11485.6	7538.74	8064.63	20774	8295.49	11347.1	11092.8	6364.8	16471.8	21458.6	10367.3	14388.2	26143.8	15046.6	17020.8	8612.38	22376.3	20853.5	19321.2	15281.9	16670	18255.4	9980.11	9374.35	12020.2	14550	7162.97	13398.4	9194.43	14518.7	6234.92	18812	11442	10131.5	13883	16255.9	8162.75	12263.4
neg_12308	1-(1-Naphthyl)ethylamine	178.472	200.641	217.873	216.414	214.931	196.346	226.663	207.232	193.921	216.783	180.557	222.243	266.362	266.232	199.551	321.827	234.726	271.121	256.129	228.701	232.572	275.403	248.216	231.398	252.346	279.007	204.909	225.685	216.11	214.01	266.242	251.52	210.478	214.579	221.972	241.244	207.898	261.38	254.475	283.557	233.362	262.314	229.863	225.693	180.964	274.79	185.44	194.566
neg_12310	1-O-Myristoyl-2-acetyl-glycerol	766.171	621.088	569.713	499.708	847.473	839.379	595.03	899.193	692.47	737.82	648.249	495.77	531.206	1305.18	505.091	748.632	793.944	830.124	1077.48	1382.16	751.701	1002.4	1701.22	982.802	1108.61	614.967	1354.73	1411.35	1254.82	1036.51	1362.36	1180.5	768.782	602.894	820.995	1038.4	518.868	982.83	702.566	1071.84	497.751	1209.04	857.772	762.286	859.048	1121.03	530.688	775.538
neg_12311	20-hydroxy-PGF2a	0.197466	0.401269	0.138984	1.73091e-09	0.109668	0.0186151	0.052504	0.793519	0.320339	1.05849	0.203303	0.114925	0.759759	2.20788	0.186578	0.832531	1.45614	2.16122	0.100003	1.92738	1.20311	0.422907	1.73672	0.0988795	0.290561	0.434942	0.0316547	0.590764	0.214509	0.727701	0.915165	0.191708	0.717985	0.185074	0.291785	0.102402	0.404446	1.95572	0.188508	0.238082	0.219263	0.61428	0.11809	0.648784	0.529085	0.345455	0.215351	0.0481065
neg_12317	PE(18:1(9Z)/0:0)	163468	247727	176394	188175	143745	169894	196853	210968	205892	243918	216489	356712	253920	214185	176481	189844	162906	152842	183664	173510	184750	181227	186482	167559	195276	189879	210272	167643	179215	191432	172801	253845	162415	161274	190702	159527	214746	147691	163745	144671	159740	161508	137285	126502	170323	149065	200224	189156
neg_12326	1-Stearoylglycerophosphoserine	6740.6	11910.9	7997.94	8263.72	6237.72	7849.65	9279.49	9245.8	9409.1	10983.3	8402.12	15329.6	10536.5	9477.69	7621.4	9339.47	7525.04	7574.55	9078.2	8677.81	8871.06	8699.04	9218.49	8408.54	9242.1	8582.11	9262.06	8230.28	8446.24	8859.76	9313.77	11622.5	7410.03	7391.1	8658.55	7596.38	9136.61	7208.22	7453.71	7033.09	7328.73	7444.39	6783.61	6443.2	7841.41	7433.64	9183.73	8150.57
neg_12346	PE(20:0/18:1(11Z))	10061.8	7986.61	7023.55	5879.3	8637.09	9384.02	6665.95	10724.3	8541.68	9751.9	10623	5864	6376.74	15134.1	6621.86	7623.8	8745.24	4845.18	10898.8	14161.4	7247.53	10258.3	17660.1	10190.9	12270.2	7238.77	16518.4	14090.5	12873.4	11417.1	9645.5	13109.3	7567.42	7294.65	9673.96	9848.82	6244.14	9530.65	6480.06	9733.9	4404.46	13030.9	7910.92	7418.19	10701.6	10800.1	6622.39	9259.19
neg_12367	MG(0:0/15:0/0:0)	621.377	851.049	583.741	569.621	650.781	753.49	526.409	904.068	681.875	741.697	940.892	1618.56	702.93	852.117	561.515	763.891	972.44	1913.67	1043.75	1443	1113.87	1151.25	1057.47	771.715	1272.82	854.828	869.596	951.781	1012.13	1114.97	1662.45	1888.9	1065.05	603.804	1122.16	1126.14	952.296	1264.63	936.513	1152.26	899.894	1518.66	1023.52	1046.95	615.862	1164.42	584.883	754.319
neg_12369	LysoPE(P-16:0/0:0)	20406.9	19670.6	27641.6	25181.5	23932.5	19334.1	24490.2	18040.7	19107.2	23434.8	18528.2	31076.4	25241	23642.5	18951.4	24218.3	14629.2	14534.3	18773.8	18923.7	23955.3	22228.4	21999	20462	22704.2	19612.3	21591.2	17960.8	19889.2	19359.6	22972.9	20697.3	15971.3	16140.6	15936.2	14112.3	18559	17211	21092	30462.4	21919.5	21713.6	16011.3	20275.5	16813.9	19373.7	19323.7	19050.6
neg_12381	Taurodeoxycholic acid 3-glucuronide	1083.3	1280.68	1418.22	1344.32	1218.05	1259.56	1417.14	1231.18	1537.43	1334.8	1081.53	1137.53	1514.12	1510.74	1251.27	1597.43	1360.72	1490.93	1684.72	1500.3	1384.12	1700.72	1475.24	1555.59	1511.64	1594.25	1418.44	1651.27	1524.3	1554.64	1706.44	1359.34	1367.2	1268.12	1361.42	1156.38	1200.23	1186.78	1362.73	1195.23	1349.73	1170.48	1288.23	1336.87	1239.52	1403.45	1300.4	1069.36
neg_12395	Cholylcitrulline	19746.7	19872.4	23110.8	22432	20075.6	19902.1	20131.8	20377.9	22273.1	21728.5	19762.7	19360.9	24350.5	22938.6	21259.6	20295.6	19891.2	17855.1	20993.1	19360.4	19762.2	22688.7	18742.4	20298.3	20386	21709.1	19796.8	20300.2	19796	20374.7	17617.4	19655.1	20041.3	19989.2	20888.1	17900.4	20284.9	16325.6	19444.2	18555.2	20247.9	17682.6	18510.1	19410.3	19130.2	19433.7	20191.7	19279.1
neg_124	Plomestane	60.9206	35.9763	28.4329	79.282	38.4239	91.6371	34.2505	122.45	54.0669	45.6095	56.5217	32.2243	22.4368	17.6043	70.6167	1.73091e-09	67.8307	339.649	13.3144	63.5981	45.344	15.3444	47.6853	51.9404	5.57222	37.664	49.2574	72.9582	49.2464	75.8161	46.3675	114.928	152.8	29.9967	86.7925	46.009	137.606	15.7867	17.2299	36.8025	14.027	13.6601	26.4699	148.927	22.3514	23.8611	93.5344	23.4367
neg_12404	Cholylglutamine	3301.61	3003.35	3666.86	4089.47	3479.35	3072.24	3403.98	3080.09	3616.62	3224.03	3352.75	3033.21	4160.45	4043.04	3267.72	3160.19	3626.64	3053.04	3187.14	2951.92	2931.66	3709.47	3078.49	3350.59	3240.12	3881	3317.07	3210.28	3268.49	3214.62	2578.66	3053.82	3415.25	3387.24	3368.01	3023.61	3567.77	2682.79	3166.45	2804.52	3399.61	3123.61	3064.71	3187.49	3147.41	3054.34	3274.98	2955.03
neg_12406	Miglitol	237.49	206.226	227.497	226.444	233.524	228.765	225.365	242.167	224.362	246.795	242.952	238.506	314.582	265.851	233.156	239.326	204.619	191.27	223.648	210.295	212.468	233.213	206.823	227.712	257.293	255.512	238.987	227.208	233.547	216.157	158.737	208.333	191.201	215.81	205.108	202.576	248	199.501	220.695	226.067	225.136	232.741	225.036	217.5	234.529	197.81	227.291	250.104
neg_12435	Frangulanine	8256.26	8473.1	8700.61	9245.53	8170.39	7714.05	8890.91	8283.91	8987.98	9454.36	8180.8	9482.03	10088	9461.06	8550.35	9369.85	8146.64	6883.05	8949.56	9079.09	9502.84	8858.89	8150.36	8885.13	9035.25	7570.44	9331.47	8655.87	8178.26	8169.12	6721.21	7578.25	7065.9	8359.22	6910.14	7287.56	7731.71	7602.44	7889.05	7238.06	9291.47	7758.68	7715.89	8835.48	9014.58	7462.13	8812.34	8136.66
neg_12448	Taxa-4(20),11(12)-dien-5alpha,13alpha-diol	837.584	130.171	236.016	617.339	1776.07	465.206	697.985	288.03	147.662	116.666	231.354	779.772	73.7085	275.02	274.064	167.431	217.771	366.944	212.753	241.571	276.557	259.168	404.56	197.155	169.122	168.177	280.226	191.934	193.604	212.377	311.895	311.778	206.949	139.122	185.746	563.395	256.233	430.585	465.093	386.925	123.105	758.829	309.353	254.423	246.897	422.012	115.501	220.935
neg_12455	Isovaleryl-Val-Val-Sta-OEt	527112	466686	519106	533066	527907	509394	529439	541297	540465	573005	557787	559066	740758	678952	547051	529629	487480	436048	504913	479128	499543	563208	478760	536779	546982	603760	543755	517751	541620	522703	413459	514825	487072	495594	511001	442070	531372	464190	504721	506469	550330	530522	488253	490632	515616	468494	506472	539326
neg_12462	Paliperidone Palmitate	509.41	8.66057	28.8209	433.089	1919.06	177.23	442.948	16.4001	1.73091e-09	1.73091e-09	48.77	546.47	1.73091e-09	37.6966	9.2477	1.73091e-09	21.2679	7.69462	11.1021	1.73091e-09	17.2331	4.44245	105.638	26.2649	11.4425	1.41516	36.7031	1.73091e-09	24.0935	22.1079	1.73091e-09	1.7637	4.23924	1.14712	6.03883	270.333	16.653	31.9059	79.4935	52.2107	12.9142	415.193	40.4476	29.6078	59.3336	89.5466	1.73091e-09	15.9788
neg_12466	PS(22:1(13Z)/18:1(11Z))	64807.2	32204.5	41612.2	51155.6	92992.8	63746.9	50899.6	55191.9	59445.6	47387.4	51227.8	71530.3	90373.1	83965.9	60532.4	52322.6	42141.9	39159.8	74658	81485.5	76616.6	72691	67465.5	92684.3	71475.8	74133.5	68869.2	53389.5	58819.6	47324.7	58480	49050	43366	64788.8	42005.1	66122.5	90390.5	71568	69040.2	73486.7	58325.4	71452.2	67112.7	50026.4	49769.8	50896	39617.8	66251.9
neg_12468	13-HOTE	621.064	463.959	464.846	432.05	647.267	762.069	618.9	861.343	464.738	561.385	766.784	414.793	503.236	960.409	678.878	483.64	448.721	428.236	933.217	822.621	496.885	771.221	1018.5	578.428	624.014	489.019	898.381	663.963	831.224	1070.88	853.464	1142.3	467.584	642.988	474.194	868.04	440.727	1221.12	805.878	768.946	497.469	898.969	721.109	582.391	560.733	1108.57	391.437	839.822
neg_12471	4-Methylumbelliferyl oleate	3500.86	5012.58	3767.55	3655.43	3658.72	3867.14	4519.47	4802.82	4313.48	4904.96	3866.01	5290.57	6389.45	9137.29	3646.83	5568.23	3745.96	3301.24	3460.72	4231.72	4005.77	3803.13	4457.64	4894.38	4420.04	3969.8	4118.38	3853.73	4183.58	3253.51	3372.82	5198.84	2848.09	3908.7	3174.94	3967.27	3660.13	4651.9	3441.69	4684.02	4189.21	5923.18	4047.78	4210.14	5301.48	3935.71	3590.82	4504.54
neg_12476	PC(20:3(5Z,8Z,11Z)/TXB2)	5445.61	4888.23	5021.8	4861.36	6273.67	5589.13	4481.63	5249.02	4608.48	4727.41	4682.81	5932.55	6344.24	9495.65	5577.84	5634.39	4331.81	4574.21	4964.65	5230.43	5812.62	6421.12	5719.17	5433.43	6437.64	6766.27	6275.14	4978.89	4906.79	5361.09	5536.65	5744.95	3669.6	4173.82	4280.37	4576.6	4570.75	5228.46	5178.98	6514.19	5336.03	5888.64	5880.05	5770.06	4112.9	5260.74	3570.14	4837.31
neg_1248	N-Methylethanolamine phosphate	48.7117	42.477	42.8359	73.8266	29.8587	36.612	47.0537	36.1539	58.9821	45.8804	50.9249	39.1498	38.0084	31.528	51.8469	39.8064	79.2134	74.7421	57.4005	49.5138	69.5196	34.8932	40.4964	26.0524	60.3833	57.7155	39.0028	54.0736	39.2969	72.1908	32.8623	44.9902	94.5656	50.6525	55.3914	24.4085	58.9527	44.6294	40.8133	32.0227	49.7888	16.2723	52.8737	34.1534	28.3791	45.5035	82.1266	49.7591
neg_12485	Oleoyl 3-carbacyclic Phosphatidic Acid	17.0978	262.905	56.2164	20.5312	14.7668	53.9159	147.665	197.688	89.9326	334.41	73.505	120.421	308.738	1669.97	23.9421	711.348	76.9968	0.218425	8.41169	125.507	193.305	1.73091e-09	423.115	182.093	72.0547	34.1611	107.245	88.3782	125.543	1.73091e-09	27.0736	334.309	0.0212597	49.8927	14.1065	214.546	13.2526	239.062	1.73091e-09	484.438	68.653	546.775	120	161.039	373.146	307.141	16.1488	213.121
neg_12507	Homotrypanothione disulfide	118.006	480.547	432.553	262.786	132.938	376.616	352.532	434.442	621.018	547.643	349.808	300.709	562.937	536.255	386.718	625.743	460.676	628.827	703.405	615.268	508.141	609.357	528.764	547.304	548.228	578.112	443.727	575.782	558.646	570.996	705.892	504.389	535.512	452.5	478.853	349.076	437.581	381.494	466.703	402.748	439.305	399.592	450.527	433.814	405.32	431.595	415.266	293.012
neg_1251	4-Fluoromuconolactone	73.9961	82.9898	64.1361	69.3611	63.6968	124.825	56.144	112.358	111.865	97.9624	44.176	58.8598	130.811	109.688	58.2722	51.3138	67.4025	100.601	88.805	120.193	59.2176	117.184	91.423	78.0148	81.4085	103.024	74.4365	123.51	124.345	118.746	57.8773	99.8893	69.8369	43.0032	65.1891	48.4923	75.7244	43.8222	55.8353	117.097	83.0502	81.7185	61.6646	123.16	37.34	123.658	55.9956	50.04
neg_12511	Erucic acid	9.16524	7.86373	35.7055	85.441	84.7767	34.8106	28.5168	11.6035	1.73091e-09	1.73091e-09	91.83	47.8775	38.3138	21.3836	87.2212	30.5271	27.591	120.255	13.2904	48.405	1.73091e-09	8.65099	9.82893	3.5635	1.73091e-09	1.73091e-09	4.4159	3.00829	8.49542	27.6146	10.97	3.33625	15.6688	14.1189	0.243532	2066.96	0.216478	753.152	1353.61	882.549	0.15819	3.11076	26.7726	1.73091e-09	90.6888	216.116	55.9559	46.9146
neg_12522	CDP-DG(18:2(9Z,11Z)/a-25:0)	3308.84	2300.47	2837.18	2883	2941.22	2548.02	2557.23	2898.08	2333.33	2849.17	3962.07	3242.8	3456.55	2655.64	3764.74	2100.37	2660.57	1425.59	2197.26	2286.85	2796.86	1975.18	1888.22	2200.86	2512.96	2409.93	2457.02	1989.59	2185.52	2637.94	1017.74	2248.46	2315.28	2560.82	2184.67	2509.1	2885.46	2748.94	2313.35	2780.75	3094.56	2699.03	2866.74	3056.66	2781.46	2557.28	2763.11	3731.3
neg_12523	(6S,7R)-2,6,7,8-Tetrahydroxy-2-oxo-1,3,2lambda5-dioxaphosphonan-5-one	268.82	177.976	204.825	211.676	267.762	158.077	202.738	214.248	135.761	185.105	305.03	295.948	246.941	223.878	266.139	146.384	197.237	83.439	189.926	180.942	236.851	145.117	159.269	173.573	209.222	204.709	175.526	143.189	169.054	201.597	62.8814	158.757	206.101	179.332	138.425	240.166	201.163	256.144	178.777	279.212	314.305	308.085	306.077	340.617	173.713	234.378	182.278	267.827
neg_12525	GHB-Gluc	502.939	321.678	353.007	395.161	505.966	321.534	376.966	388.288	253.577	335.143	576.701	534.946	452.257	400.191	512.282	274.663	344.863	167.153	324.61	326.78	427.933	269.927	294.004	316.196	386.273	337.715	311.703	265.341	309.836	361.853	134.804	282.248	351.998	321.963	261.251	427.991	361.298	431.208	317.114	509.779	558.541	571.465	549.775	624.121	345.678	404.987	325.892	508.9
neg_12545	PS(14:1(9Z)/PGJ2)	698.035	841.759	249.622	150.207	652.771	36.4938	370.083	120.335	16.6712	1.73091e-09	573.847	1433.22	1.73091e-09	1.73091e-09	299.76	278.608	322.321	129.093	24.461	1.73091e-09	231.925	8.83698	18.5108	1.73091e-09	1.73091e-09	33.7823	10.3184	1.73091e-09	75.1346	9.07377	111.009	242.736	383.204	424.763	670.996	708.568	323.876	99.6482	261.351	40.4208	106.346	7.62945	46.908	7.34456	421.179	210.754	90.0618	532.928
neg_12563	Jasmolone	3154.45	494.479	1519.92	3024.66	4698.59	1547.36	3227.12	913.783	479.676	374.705	726.977	2177.77	433.743	691.292	801.696	706.841	704.675	238.291	278.499	377.969	503.285	863.063	825.839	890.08	361.794	592.01	1015.81	512.131	625.506	506.436	610.342	550.014	254.035	602.604	983.319	648.018	636.345	1106.01	1171.46	429.891	596.127	689.452	853.181	443.269	806.65	964.515	451.965	579.425
neg_12564	(+)-7-iso-jasmonate	739.421	111.972	371.17	729.024	1120.39	380.449	763.687	214.695	109.119	85.8469	177.595	529.041	85.632	162.487	181.967	156.378	164.72	46.1318	54.7667	86.3956	109.774	191.485	193.868	208.605	81.8486	128.01	246.909	118.32	150.085	119.57	141.362	117.424	52.5125	143.467	242.894	142.638	151.765	248.686	280.218	85.5584	140.58	158.55	211.041	99.0693	201.188	235.528	97.8512	115.175
neg_12565	(8S,9R,10R,13S,14S)-10,13-Dimethyl-4,5,6,7,8,9,11,12,14,15,16,17-dodecahydro-3H-cyclopenta[a]phenanthrene	2625.66	462.257	1322.6	2561.65	3943.68	1328.42	2746.26	789.355	404.367	342.017	613.078	1854.26	369.027	616.123	680.655	627.401	601.16	217.28	251.518	338.075	432.671	746.382	739.142	787.138	333.407	512.576	872.422	444.469	554.491	450.394	517.031	486.781	223.644	538.182	831.575	561.185	540.697	986.698	982.45	359.412	521.175	622.173	763.763	409.459	680.719	833.748	389.377	506.794
neg_12567	5a-Androstan-3b-ol	157.662	15.158	71.7507	159.596	243.799	82.5001	199.911	41.4932	8.82416	3.31919	27.3817	123.537	1.73091e-09	24.4482	28.4784	23.0853	29.0082	1.73091e-09	1.73091e-09	7.60624	18.1064	28.0732	28.892	37.4629	1.73091e-09	20.0544	44.8708	13.5082	20.945	16.8694	20.6898	17.3057	1.73091e-09	28.0404	37.5692	25.6292	20.59	48.0516	54.1762	12.5709	20.8765	29.7874	35.4	10.5544	38.9454	43.4003	7.74356	20.4571
neg_12576	20-HETE	206170	57100.6	132161	210808	279442	139446	225008	93040.5	56538.3	40959.9	79135.4	169281	46846.8	79367.1	84698.6	81842.5	77802.4	29205.7	35056.4	45866.6	58519.8	96886.8	88238.1	98128.7	41475.1	66680.1	109665	58755.2	73164	61276.6	73670.3	64166.1	30657.7	66416	102713	71401.2	67238.6	103110	114798	46037.4	64140.4	77260.9	92090.1	51025	82469.1	101455	49915.9	57612
neg_12584	15H-11,12-EETA	220.558	54.8104	129.403	173.726	285.78	147.604	208.225	74.2025	47.1513	40.1781	86.6658	155.467	21.6531	58.5145	74.7651	70.6109	341.76	292.332	131.111	132.058	72.1049	117.599	150.085	97.2536	73.7294	56.6593	159.703	76.6198	141.639	120.917	411.745	118.53	107.301	78.1057	119.465	169.268	153.786	251.347	251.876	175.136	117.83	140.493	194.196	59.8812	98.982	166.013	58.844	67.7624
neg_12607	15-Deoxy-Delta12,14-PGJ2	565.389	20.3559	172.163	585.326	1076.24	241.395	689.656	84.9238	25.7774	34.788	24.212	304.256	6.40397	7.16023	23.8068	59.1344	36.6706	13.0454	18.0304	8.74011	0.898361	52.8582	66.3991	73.331	1.03715	11.3355	90.2339	33.6991	31.582	13.1038	29.5422	19.5965	14.5623	48.6513	90.7034	32.1476	25.2472	115.271	129.431	5.4965	3.90123	84.6255	49.445	2.86318	46.7696	97.0836	14.1837	1.77723
neg_12609	3-trans-Caffeoyltormentic acid	2736.81	15.2476	786.307	2862.91	4676.28	1127.45	3347.06	280.032	0.545549	0.16602	84.472	1595.56	1.73091e-09	60.2823	88.8149	131.213	46.4572	0.000858358	1.73091e-09	0.000314425	4.58338	176.573	202.144	237.919	1.73091e-09	18.5318	450.027	16.4169	60.7205	1.73091e-09	52.6608	45.257	0.0205568	63.0945	387.839	36.7075	50.8009	426.476	517.505	0.0215149	1.73091e-09	71.4662	169.003	12.3331	165.211	257.415	0.0120334	15.6307
neg_12616	Emapunil	411.67	1.73091e-09	149.561	583.725	766.282	219.986	713.482	33.3583	1.73091e-09	1.73091e-09	1.73091e-09	231.421	1.73091e-09	1.73091e-09	8.57907	24.5813	24.7441	1.73091e-09	1.73091e-09	1.20028	1.73091e-09	18.7251	14.1151	56.3302	1.73091e-09	1.73091e-09	54.8418	1.73091e-09	1.73091e-09	1.73091e-09	16.5497	1.73091e-09	1.73091e-09	1.73091e-09	56.8671	1.73091e-09	1.73091e-09	63.2543	110.925	1.73091e-09	1.73091e-09	1.73091e-09	1.73091e-09	1.73091e-09	25.8558	86.228	1.73091e-09	1.73091e-09
neg_12617	PC(P-18:1(11Z)/PGF2alpha)	127903	24207.9	59372.4	109421	156265	66589.4	121371	47078.2	25847.3	24436.4	40007.5	90512.6	40874	40718.6	44273.3	35508.9	31745.5	13586.9	17322.7	20673.1	24354.8	38863.8	38468.5	39770.4	24836.8	34999.4	53921.4	27534.8	32797	31301.4	23092.4	32075.8	15439	29655.5	46245.9	26292.8	33386.4	43396.9	46786.7	20688.8	27583.7	30042	34474.5	21074.1	38799.3	37127	23634.3	33328.3
neg_12618	PE(DiMe(11,3)/LTE4)	11366.5	3763.11	7623.26	12256.9	15591.1	6601.87	12966.1	4832.82	2957.66	2401.08	5019.76	10326.6	3465.44	4877.3	5306.7	4009.4	5516.87	2360.34	2736.19	3268.64	4334.36	4860.34	4847.06	5022.22	3174.23	4360.43	5336.46	3198.79	3949.81	3916.96	2883.88	3450.45	2346.28	4222.99	4741.54	5671.35	4244.18	7521.13	6624.95	4052.64	5069.99	6339.22	7649.12	4986.51	4625.16	7474.59	3453.4	4091.15
neg_12629	(4-tert-Butyl-phenoxy)-acetic acid	304.658	50.4802	181.758	315.257	443.228	212.061	355.008	107.079	51.1421	36.4061	71.1638	228.931	40.0951	84.5502	88.2789	100.569	81.686	20.3143	27.0207	48.1091	55.1596	106.484	104.992	107.989	27.7881	54.4806	135.857	54.8678	84.0351	50.4267	85.262	66.9545	17.1075	66.7491	128.546	79.9785	77.36	129.93	138.125	38.4114	66.0636	68.6682	108.114	37.2827	93.8816	118.012	46.1251	53.421
neg_12630	20-Hydroxyeicosatetraenoic acid	1150.1	1139.55	1070.59	1104.11	1207.37	1155.56	1326.64	1316.66	1090.08	1238	1077.84	1264.19	1545.92	2405.61	979.58	1447.4	1197.16	1003.64	1248.85	1637.15	1465.82	1425.03	1932.15	1275.48	1407.29	1170.89	1381.97	1361.29	1462.1	1222.01	1422.04	1661.12	911.944	1018.25	980.084	1386.86	948.587	1664.91	1301.66	1453.06	1221	1861.82	1391.76	1270.92	1357.76	1444.85	869.657	1209.29
neg_12646	Nonadecanoic acid	11.0019	13.7093	12.1833	8.86549	15.9314	6.37978	12.936	5.21155	12.2085	2.0698	14.4309	11.8702	0.292199	4.81007	12.8822	12.9454	8.54342	18.363	25.4968	14.4722	2.92644	7.10605	8.37	1.0168	2.43206	1.35439	7.38799	2.2963	1.97675	10.2544	9.2062	15.7172	6.3745	12.1133	3.23007	20.8308	7.56385	97.5732	45.8155	13.9177	0.673482	3.8457	2.07638	1.28574	3.30214	6.26717	15.2093	8.49752
neg_12648	1-O-Octadecyl-sn-glyceryl-3-phosphorylcholine	236.055	306.767	111.033	78.5106	258.24	62.6375	195.207	78.198	25.2169	35.1603	184.089	84.7588	20.9651	47.8466	211.255	402.028	113.3	82.59	49.8293	45.4702	109.679	28.1882	136.649	36.2785	113.543	37.7943	55.7612	20.6533	49.9268	42.6223	15.8686	19.8928	16.8055	165.359	89.3508	134.648	67.3329	33.4789	26.3237	93.8699	111.704	351.673	86.9979	112.578	186.614	45.4165	95.1781	176.229
neg_12651	PS(20:5(5Z,8Z,11Z,14Z,17Z)/24:1(15Z))	6839.07	1368.6	3059.7	5826.76	9159.7	3867.63	5627.56	2512.27	1549.52	1280.34	2365.19	3739.75	1749.48	1928.39	2546.81	1988.08	2262.96	985.043	1158.8	1393	1665.73	1996.98	2001.77	2408.76	1332.6	1823.57	2830.25	1318.94	1663.02	1577.9	1355.6	1412.76	813.264	1985.6	2386.33	2085.81	1831.44	2835.94	3034.2	1288.3	1882.49	1934.01	2462.57	1564.12	2520.2	2247.8	1455.1	1989.95
neg_12657	1-Hydroxy-1-phenyl-3-hexadecanone	368.289	256.919	303.976	326.354	335.353	363.258	291.742	420.387	303.906	397.957	414.117	281.004	483.706	381.237	382.882	327.143	331.541	216.235	247.402	300.937	328.682	234.781	314.029	358.096	344.258	334.719	402.443	299.359	346.263	367.424	182.191	287.532	213.247	339.687	323.32	377.263	299.897	344.861	365.865	337.447	448.375	454.801	406.468	406.838	395.103	309.16	286.361	426.458
neg_12658	Phytosphingosine-1-P	38.3247	41.4331	43.3749	45.57	43.3129	30.8463	46.2999	37.9571	51.1957	46.7453	36.1952	41.2066	57.6731	64.9667	37.7222	53.7459	43.9976	49.3731	41.74	35.2514	43.2634	41.2366	38.3607	49.0895	58.8458	56.5082	44.6899	45.9585	46.898	44.8136	42.8232	30.7465	40.496	36.564	42.3274	37.2002	40.4115	41.0027	39.9423	45.1724	49.2784	46.4148	44.9807	50.4849	38.5945	40.7765	44.2086	40.303
neg_12659	[16]-Gingerol	764.635	1993.82	3080.12	2161.55	586.954	3492.49	1781.76	1672.36	6372.79	2200.24	2848.46	923.812	1413.75	995.114	814.349	3096.91	4604.18	16945.1	3137	2335.48	2797.22	5789.36	6427.64	2271.78	3438.52	2790.45	7715.99	5074.19	2657.88	1433.29	8345.26	3996.13	3902.87	2531.56	2924.61	3994.78	3537.83	1577.92	2128.92	2903.62	3131.04	656.796	6649.57	1957.06	6709.73	2208.27	2737.23	2822.05
neg_12660	LysoPC(22:4(7Z,10Z,13Z,16Z)/0:0)	34835	22131.3	28983.1	31861.1	31166.4	30997.8	26987.8	32579	27338.3	30543.4	34937.6	26091.2	40853.8	33889	37892.3	27083.3	35018.3	20414.1	22401.8	26181.6	31090.8	25767.8	24598.2	29306.6	28093.4	30149.6	32110.5	23322.2	26413.5	30230.3	18397.1	23938.1	20454.8	30200.9	28044.3	31949.1	29766.2	30687.2	32810.8	28187.5	38483.8	31016	32030.6	34130.1	34945	26726.2	27183.7	36709.6
neg_12670	3,4-Dihydroxy-2-methoxy-4-methyl-3-[2-methyl-3-(3-methyl-but-2-enyl)-oxiranyl]-cyclohexanone	62.7913	30.6586	35.8985	25.1925	45.0976	85.3645	17.7666	88.8056	33.6319	37.9099	101.458	163.717	30.6885	24.448	49.1267	21.6972	57.1572	31.7169	17.716	30.4079	30.3984	44.0769	40.0272	21.6804	0.16759	67.2425	61.0589	6.91224	17.2857	60.603	0.243442	135.799	18.2192	41.2386	113.818	54.4328	71.453	41.6841	52.7746	16.6903	55.3056	21.8664	27.5641	29.7206	45.1484	40.0326	2.5903	52.1141
neg_12672	KOdiA-PC	2163.79	1865.52	2123.74	2194.17	2026.01	2198.79	2020.11	2260.55	2178.39	2238.38	2391.3	1880.25	2722.88	2536.77	2570.87	2264.03	2537.76	1753.17	1941.29	2107.68	2285.69	1971.24	1957.54	2289.72	2095.78	2233.43	2328.7	1973.91	2083.22	2351.24	1521.01	1882.02	1636.96	2229.94	2176.54	2337.51	2163.71	2147.18	2368.9	1925.24	2570.81	2165.99	2249.4	2365.27	2508.2	1989.87	2170.24	2271.06
neg_12674	Sphinganine 1-phosphate	1720.62	690.96	1295.29	1615.31	2301.96	1368.98	3871.53	1331.65	815.522	634.772	583.737	1832.29	921.053	1619.1	615.709	1260.28	988.293	351.453	494.173	875.267	1116.54	855.321	1469.7	1669.09	835.357	830.636	1372.79	834.992	1028.49	562.386	670.351	637.613	151.86	798.187	317.811	889.06	539.106	1830.18	805.363	694.031	652.023	1280.35	1028.26	701.612	1552.54	1325.02	504.143	799.705
neg_12678	L-Fucono-1,5-lactone	82.4513	145.401	137.349	74.284	69.1104	104.35	186.639	192.246	161.699	155.341	63.3377	116.662	247.078	377.856	72.6634	213.357	156.003	10.9776	101.408	226.759	247.347	110.164	228.439	229.892	231.297	136.101	140.053	163.972	191.89	82.7216	77.0996	86.9619	4.25128	128.709	3.28747	140.412	38.9849	248.682	80.1943	189.158	140.522	260.156	142.319	196.252	246.165	191.788	90.0325	147.331
neg_12679	hydroxyoctadecadienoic acid	475.918	247.466	235.044	305.02	657.426	426.255	370.388	326.324	149.787	128.913	386.113	448.436	193.81	403.928	294.37	273.566	286.353	178.223	179.706	258.817	291.623	356.911	350.223	285.999	194.334	287.809	297.429	270.121	333.148	277.102	252.296	543.164	211.164	220.546	289.674	1239.64	377.326	739.157	582.86	1071.93	442.933	1711.74	833.38	795.566	296.54	913.019	123.663	335.65
neg_12686	CP47497 C7-Hydroxy metabolite	1037.79	1586.46	1359.1	874.659	1046.67	1130.21	2170.5	1827.96	1800.06	2330.64	904.424	1564.77	2672.73	4489.12	979.004	2587.7	1484.81	501.711	1325.92	2480.61	2721.14	1249	2758.19	2551.65	2721.22	1471.04	1641.7	1881.35	1997.77	971.532	1153.37	1293.15	289.117	1319.93	305.739	1561.2	665.088	3013.82	946.228	2055.73	1661.52	3154.33	1781.82	1995.11	2838.6	1977.43	1184.55	1618.6
neg_12689	1-Heptadecanoylglycerophosphoethanolamine	12176	14778.1	15003.9	14313.5	10933.2	12507	17936.8	16085.9	17215.5	20568.2	10732.9	21602.7	23730.5	27876.9	12847.9	18875.6	15147.9	10504.3	15528.7	17939.8	22180.6	17292	19479.7	14761.1	21155.1	15868.8	15399.9	14487.4	16726.8	14899.5	13208.6	15994.4	8254.61	12938.9	11099.3	14118.2	11470.8	20299.7	12755.1	15378.2	18573.4	24182.7	14887.9	19415.6	16322.5	18281.4	15329.8	13851.7
neg_12694	Octadecatrienoic acid	43.4232	83.2227	93.8124	60.0785	80.6795	55.275	88.4278	54.4605	22.4784	57.0706	34.6168	21.9619	51.8329	40.8612	72.2909	96.9126	64.7437	84.362	63.1147	90.3258	41.9985	26.7911	75.1698	104.823	53.7475	88.5008	47.0965	24.7228	86.9141	44.537	111.412	52.1176	55.1139	78.3285	95.7014	117.717	149.632	116.462	139.532	3.71792	154.369	110.253	89.3531	93.8314	52.2478	59.0566	48.8699	33.0406
neg_12702	Norfuraneol	634.54	1050.33	919.847	548.591	592.474	715.329	1406.48	1338.41	1108.59	1503.72	531.199	1106.03	1874.98	3209	610.014	1521.23	1082.08	173.372	710.443	1538.72	1893.93	760.163	1707.51	1438.4	1659.42	944.475	849.562	1061.18	1214.06	569.913	546.452	724.1	129.463	845.223	174.526	1081.15	357.396	2110.3	607.848	1488.52	1204.16	2338.95	1218.74	1630.49	1767.79	1409.33	665.546	1073.25
neg_12703	Glycolaldehyde	250.12	364.191	358.114	221.929	219.352	260.249	513.314	498.18	384.163	477.347	181.431	348.185	705.641	1085.94	199.222	516.581	385.812	64.4761	252.12	552.9	627.436	297.998	604.066	524.246	602.787	388.011	332.623	422.059	474.712	215.132	194.807	236.644	52.3313	335.411	53.5619	373.138	125.671	673.619	237.941	540.323	425.646	794.289	407.917	542.268	599.486	496.664	231.096	370.163
neg_12704	2-Furanmethanol	297.511	458.239	427.243	263.656	271.659	326.604	632.938	586.756	508.162	629.55	225.125	425.976	827.59	1348.31	273.081	673.443	483.24	48.3659	330.345	699.43	812.361	350.261	764.008	660.732	749.691	429.915	414.896	489.334	559.779	256.094	252.748	283.058	23.475	393.468	41.1967	480.227	151.411	898.652	271.213	633.674	519.193	1007.45	513.913	661.245	788.453	593.56	297.456	456.356
neg_12706	Taxa-4(20),11(12)-dien-5alpha-ol	167.521	333.586	235.197	183.194	192.586	203.852	438.967	366.358	311.292	498.324	104.098	313.445	692.562	1326.62	176.769	543.304	342.982	19.7593	160.667	449.871	643.962	197.987	515.625	378.554	498.873	258.681	177.078	270.183	342.45	163.005	87.7226	148.516	13.5761	273.783	5.39917	402.253	62.1395	633.538	194.865	525.597	451.452	956.681	484.276	576.081	566.836	465.16	196.072	353.324
neg_12709	Pregnanediol	548.902	905.647	745.123	590.193	613.055	661.311	1232.81	1003.02	920.891	1459.88	498.887	935.373	1907.07	3345.26	605.701	1525.17	926.932	231.694	588.595	1248.57	1697.9	742.579	1427.06	1081.91	1451.89	827.919	640.055	920.962	1030.04	574.137	468.068	542.235	181.884	822.028	200.35	1061.98	317.341	1624.45	624.462	1399.7	1308.16	2455.91	1397.32	1630.04	1492.11	1248.51	624.266	977.591
neg_12710	Pregnanolone	290.59	399.958	339.077	289.255	286.76	287.718	357.326	412.619	386.688	372.896	252.263	350.975	491.195	732.495	271.308	425.83	515.154	982.361	516.778	676.693	581.438	494.974	587.418	445.832	697.074	400.716	428.085	489.474	519.897	441.088	637.847	436.835	422.701	340.632	335.015	499.89	342.199	782.483	438.473	579.384	450.922	728.065	495.755	510.519	485.896	520.378	300.89	325.325
neg_12711	METENEPROST	1750.16	3052.32	2427.36	1798.44	1815.2	1925.82	3557.25	3410.93	3001.76	3925.47	1503.86	2871.19	5490.84	9583.23	1655.53	4266.31	3270.23	1249.32	2017.84	4021.64	5212.96	2451.7	4261.41	3275.49	4204.34	2650.31	2098.93	2734.28	3234.02	1787.9	1594.24	1786.13	800.377	2548.6	856.756	3315.18	1122.64	4889.67	2018.36	4336.69	3636.9	6796.34	3735.21	4695.5	4399.94	3859.81	1902.19	2724.01
neg_12713	Persicaxanthin	787.761	1697.38	1068.18	750.615	835	1078.77	1630.93	1706.49	1315.56	1906.47	831.843	1604.88	2342.8	4267.83	748.252	2018.34	1357.63	496.561	908.237	1817.56	2343.51	1106.7	1955.32	1502.53	1943.33	1227.54	955.504	1226.06	1438.78	871.551	991.523	1512.24	397.207	1145.66	513.014	1697.23	776.801	2286.72	1014.49	1989.87	1817.13	3337.62	1806.91	2285.32	2026.08	1810.43	845.021	1311.58
neg_12715	(23R)-1alpha-Hydroxy-25,27-didehydrovitamin D3 26,23-lactone	492.253	1071.16	801.483	636.515	657.784	527.95	1313.49	1121.9	1065.24	1456.06	368.164	985.285	1683.94	3099.66	636.689	1518.05	1134.79	110.666	661.613	1195.96	1580.32	700.261	1216.73	1002.33	1212.62	584.338	448.939	960.641	842.604	310.39	233.547	270.209	21.9008	904.303	19.4902	853.28	163.557	1534	432.563	1383.32	1014.49	2185.09	1189.12	1435.69	1599.28	1072.21	657.54	833.432
neg_12720	Actodigin	22462.6	41050	32673.1	23729.5	24608.6	27857.7	51404.1	47085	42119.4	52997.5	20141	35668.6	70738.7	133510	22677	61970.2	43066.2	8336.16	23370.3	53589.5	72362.1	31112.1	55818.6	48459.9	52065.7	35324.8	26295.9	36703	43504.6	22962.3	19254.8	22448.9	7040.53	35518.7	7411.85	44927	12073.6	62867.8	25315.3	55346.4	46783.6	92272.6	51456.1	63682.1	60479.3	52753.2	23495.1	35943.6
neg_12723	Deltaline	2604.32	2901.62	2680.28	2461.46	2936.23	2672.25	3703.37	3696.42	2891.71	3408.54	2429.73	3260.43	4552.98	7049.81	2716.51	3730.28	3279.02	1425.37	2015.39	3457.37	5109.52	2375.61	3765.14	3666.58	3410.06	2854.61	2331.3	2734.58	3092.48	2143.23	1655.41	2077.56	1368.88	2853.3	1471.02	3724.46	1856.7	4308.17	2486.73	4114.19	3685.24	6092.05	3922.73	4747.58	4509.66	3848.03	2162.31	3252.4
neg_12735	Apotrichothecene	730.263	700.106	748.08	852.323	772.807	764.415	821.706	834.57	785.34	763.055	823.739	767.202	1084.41	1111.05	795.037	949.038	697.641	804.487	875.722	767.416	787.128	1013.49	776.082	936.492	969.001	1080.44	855.363	925.313	942.406	917.794	965.677	953.507	909.395	738.934	883.585	731.884	743.973	735.639	772.322	822.417	886.545	869.425	831.87	848.707	696.05	869.018	701.317	768.244
neg_12753	Gymnodimine	1857.79	1529.5	1672.51	1719.27	1846.28	1662.16	1554.66	1826.65	1495.81	1764.51	2014.78	2629.22	1664.43	1473.67	1844.54	1362.42	1368.23	872.632	1558.98	1479.65	1525.18	1226.4	1163.53	1369.41	1426.55	1259.12	1596.98	1287.16	1274.92	1498.61	747.77	1757.58	1124.87	1506.03	1308.98	1350.56	1780.44	1338.89	1388.83	1202.18	1520.03	1275.51	1244.92	1257.44	1839.21	1346.28	1787.82	1873.9
neg_12764	PC(16:0/0:0)[U] / PC(16:0/0:0)[rac]	130539	111383	130985	129079	125332	115285	121384	123889	126143	135818	123789	160360	161795	136816	131482	116844	106966	85892.1	143923	130544	143799	138140	122017	108104	151609	124003	126154	123892	132171	135340	89394.6	107416	101100	111443	116664	98196.1	118440	106644	102726	104573	135910	109335	99404.5	116386	122231	116117	128953	124731
neg_12766	LysoPC(17:0/0:0)	435913	374673	454639	457500	432005	400107	430470	422835	455560	458827	433471	495898	541509	478366	459462	419317	386452	308864	500263	444068	469992	483073	412052	392249	486492	445141	439741	432810	462154	469026	322657	350552	359951	386660	406925	343835	391425	364932	368049	354275	460890	373563	350979	401632	419708	395343	447153	412383
neg_12770	2-Ethyl-5-methyl-3,3-diphenyl-1-pyrroline	2243.19	2190.52	2437.39	2357.07	2119.39	2268.95	2304.4	2389.55	2435.26	2399.71	2304.96	3136.46	2741.33	2402.5	2408.97	2409.21	2104.73	1807.57	2947.1	2531.01	2581.28	2721.39	2325.48	2128.53	2746.81	2427.21	2410.92	2415.23	2510.95	2670.84	1996.6	2542.38	2020.88	2129.17	2338.17	1925.72	2303.28	2006.66	2084.27	2079.76	2499.96	2045.18	1977.04	2397.13	2160.3	2438.84	2415.92	2201.32
neg_12798	7alpha,27-Dihydroxycholesterol	357.545	334.124	364.93	328.647	299.292	333.145	349.784	378.877	386.303	387.3	316.617	314.812	382.305	306.919	337.726	378.533	277.038	742.956	276.954	350.04	268.932	327.744	265.291	365.793	324.99	248.314	286.151	304.871	238.033	302.681	459.219	277.509	344.423	432.095	286.949	279.637	235.492	338.4	285.423	260.582	254.225	245.608	290.432	290.562	349.356	278.462	373.583	389.611
neg_12811	PC(20:4(5Z,8Z,11Z,14Z)/16:0)	1544.04	1191.07	995.588	1330.8	1561.31	1438.19	1465.99	1727.11	1735.01	1743.87	2258.1	1436.56	2312.74	2328.07	1359.03	1931.38	1507.29	1497.63	2391.96	2253.76	1842.7	2470.17	2269.14	2136.81	2803.67	3928.94	2447.79	1974.54	1632.48	1377	1481.97	1690.23	1353.15	1604.34	1158.47	1576.1	1365.27	2035.19	1542.22	2089.02	1685.54	1999.39	1980.14	1638.42	1681.38	1231.14	1463.27	1670.85
neg_12817	Abietal	165.527	191.723	173.314	115.417	156.502	190.796	271.026	280.06	243.553	360.443	143.234	204.037	384.978	758.278	170.684	354.094	245.384	89.2209	174.125	329.783	495.591	211.4	429.622	297.632	439.739	202.761	185.714	254.125	259.977	180.975	151.767	194.553	39.0355	228.296	87.2015	290.969	119.067	643.198	168.79	405.954	307.555	664.526	376.71	486.685	352.647	387.815	167.651	285.784
neg_12819	Epimetendiol	496.453	630.088	605.875	465.754	497.739	464.902	774.901	794.551	756.748	967.24	411.685	645.561	1274.6	2211.18	518.289	1007.49	853.608	736.648	696.505	1065.13	1363.7	727.519	1251.29	771.803	1364.33	756.298	603.589	810.596	817.773	584.855	615.967	575.077	326.126	630.422	353.486	926.413	386.911	1813.78	597.646	1160.78	1127.09	2303.82	1263.26	1568.91	964.294	1279.22	499.565	673.637
neg_12822	11-Misoprostol	635.121	567.251	588.369	512.68	564.844	525.198	668.022	506.763	563.931	560.293	560.66	617.215	766.146	1254.94	451.269	695.827	569.426	422.245	492.149	812.885	768.958	721.078	737.321	597.506	693.884	717.529	491.287	496.096	698.444	608.627	755.206	641.609	518.923	540.332	383.323	592.935	496.96	921.966	556.107	579.102	674.618	865.533	818.918	712.93	593.801	821.667	494.855	587.338
neg_12824	Cholesterol sulfate	23873.5	29738.2	32731.1	20446.6	21489.7	24515.1	46554.2	46027.2	39060.2	45930.6	18560.2	30547.9	66439	111002	24131.5	50800.9	46851.5	9489.73	28218.6	54109	74304.1	32397	61156.7	44603.7	62862.9	41674.6	29163.3	37343.3	42804.8	25603	21147.1	23342	6880.02	33133.9	7926.39	41886.1	14683.2	83376.6	25778.2	51010.2	51098.8	109323	53680.6	72793.9	52733	60512.2	21953.3	35119.5
neg_12829	35S-Methylokadaic acid 7-hexadecanoate	17482.2	10023.5	16294.2	18622.6	17133.2	12774.5	15072.8	14491.1	15661.9	15750	17548.6	16460.8	18947.8	14067.1	17176.8	13101.8	13852.6	7670.46	13546.2	12026.3	13792.3	13429.6	10555.6	9254.94	14969.5	13033.3	13019.9	10205.9	11760.7	13786.7	5841.86	8446.45	8289.27	12991.1	11988	7655.49	13325.1	9423.22	8735.92	7434.81	12975.9	9178.1	8484.15	9782.63	13966.1	8596.41	15581.2	16476.1
neg_12838	Hexanal hexyl isoamyl acetal	2692.45	2324.94	2568.23	2697.95	2693.59	2322.71	3117.34	3142.99	3094.85	3844.5	2813.1	2743.5	4148.54	4940.19	2714.96	3683.05	2604.36	1772.16	2117.41	2731.22	3086.86	2340.8	3017.92	2761.77	3523.7	2648.65	2460.44	2387.15	2566.91	2149.48	1796.18	2016.27	1514.43	2441.02	1799.06	1811.02	2123.87	3102.53	1839.37	2137.4	2631.63	3104.03	2298.83	2565.84	3331.44	2176.46	2539.4	3004.79
neg_12839	17-Octadecynoic Acid	10060	16501.3	14438.2	9577.57	9499.19	11680.5	22458	18962	18928.6	24509.6	9125.27	15361.3	27992.6	45139.6	10232.6	25888.5	14616.5	4582.69	13308.2	24464.1	25478.2	13839.3	27411.3	26238.8	27039.3	15774.9	16374.2	19094.9	20470.1	10052.4	11603.8	12034.9	3997.11	13672.7	3520.45	14580.8	6569.91	29351.4	10487.5	19979.1	17796.4	31301.2	17015.3	20525.1	27984.7	19170.4	13110.5	15911.7
neg_12841	Androstan-3alpha,17beta-diol	981.768	1566.9	1237.82	771.248	835.57	980.371	1873.93	1622.13	1711.92	2605.43	771.52	1291.95	2541.14	4813.11	965.176	2851.93	1280.67	341.517	1128.4	2212.3	2444.54	1220.96	2785.46	2313.13	2786.4	1405.3	1463.13	1859.57	1893.83	881.469	1155.02	1137.42	316.28	1111.12	299.396	1366.37	523.315	2951.8	852.055	1986.3	1855.28	3285.59	1792.57	2170.8	2520.06	2009.61	1155.89	1461.98
neg_12846	Methyl 2-(10-heptadecenyl)-6-hydroxybenzoate	1988.1	2667.77	2674.79	1994.12	1887.92	2138.95	3280.15	2914.94	3049.99	3930.28	1857.71	2671.6	4281.17	6297.73	2103.74	4078.8	2570.41	1731.61	2592.83	3719.93	4072.38	2532.53	4029.73	3612.81	4082.81	2636.55	2771.75	2995.49	3157.32	2008.53	2266.04	2076.19	1291.84	2306.88	1260.43	2524.06	1624.25	4236.34	1905.7	3357.64	3083.4	4669.11	2983.56	3384.35	4024.18	3207.56	2380.33	2719.64
neg_12856	Cholesterol glutamate	3200.53	3511.65	3056.39	3242.64	3232.49	2853.67	3472.9	3453.36	2981.9	3625.97	3444.71	5207.89	3953.59	4717.57	3208.96	3512.95	3010.64	1889.59	2963.54	3444.5	4089.98	2898.08	3524.4	3076.92	3698.47	2884.11	3261.52	2964.85	2943.29	3068.83	2244.59	3367.97	2366.54	2800.67	2682.38	2824.19	3069.63	4017.02	2874.29	2944.98	4171.62	4451.81	3482.59	4112.57	3704.78	3493.59	2782.68	3368.73
neg_12862	Astaxanthin	3277.92	2861.92	3470.3	3858.03	3607.18	3230.74	3391.55	3657.37	3715.94	3546.38	3871.97	3572.8	4089.91	3453.62	3523.29	3395.54	3420.85	2761.07	3158.02	2682.97	2710.81	3451.71	2512.8	2682.74	3034.05	3226	2967.87	2954.66	2744.02	3062.99	2266.04	2886.51	2357.6	3200.34	3017.7	2177.7	3200.59	2283.62	2570.74	2062.46	2806.96	2324.59	2313.55	2373.12	3188.99	2171.64	3360.56	3460.76
neg_12885	3a,20b-Pregnanediol	594.521	941.366	722.921	541.054	615.397	618.653	1203.06	959.713	976.094	1611.34	498.464	988.981	1699.84	3585.22	642.655	1657.12	924.554	279.165	538.443	1211.56	1839.32	723.432	1499.7	1107.75	1481.33	801.774	607.3	900.57	990.221	570.159	509.461	563.601	202.854	788.831	221.174	1094.68	364.225	1838.69	625.148	1457.75	1370.03	2649.04	1458.99	1769.56	1549.94	1362.83	696.694	977.897
neg_12886	(6Ar,10aR)-1-hydroxy-6,6-dimethyl-3-(2-methyloctan-2-yl)-6a,9,10,10a-tetrahydrobenzo[c]chromene-9-carboxylic acid	1829.79	3217.03	2512.92	1805.28	1939.71	2000.82	4215.92	3294.29	3293.57	5216.95	1599.88	3174.7	5506.41	12180.3	2063.78	5171.46	3295.14	1133.49	2259.48	4573.32	6345.24	2461.93	5337.37	3797.2	4842.97	2597.23	2411.89	2967.54	3251.38	1691.99	1803.69	1943.34	743.607	2476.85	714.421	3510.58	1099.82	6750.16	2027.51	4795.51	4261.08	8339.94	4542.94	5652.14	5510.65	4279.04	2253.59	3193.02
neg_12894	(5Z)-7-[(1R,2R,3R)-3-Hydroxy-2-[(1E,3S)-3-hydroxy-5-phenylpent-1-en-1-yl]-5-oxocyclopentyl]hept-5-enoylcarnitine	5227.08	5556.9	4687.22	4370.76	5194.27	4294.49	7224.83	6298.7	5288.01	7331.89	4886.65	6473.35	10084.4	15997	4763.43	8830.58	5900.24	1828.82	3353.9	6285.54	8994.43	4286.07	7109.89	5571.68	6936.69	5190.28	4318.44	4544.72	5341.21	3813.54	2312.38	3745.97	2013.14	4648.6	2240.37	5685.53	3265.33	8464.53	3707.03	6712.08	6935.73	11146.1	7093.92	8031.29	8182.28	6491.38	3897.8	6155.94
neg_12896	Fumitremorgin A	11965	10870.8	10856.7	10958.1	12547.6	9868.78	10942.3	10585.8	9073.6	10270.1	12126	13257.8	10642.4	9367.18	12143.2	11178.5	9982.76	7048.47	11292.3	10044.5	11889.7	11218.4	8907.21	10203	10411.3	9671.3	10848.4	9832.68	9607.03	10675.7	7471.97	10605.3	8924.13	9871.93	9662.47	10294.7	10999.8	8950.21	10378.3	9419.08	12014.4	9012.4	10302	10123.3	11215.8	9482.57	10554.7	11372.5
neg_129	Melibiitol	261.34	168.003	184.604	235.116	191.559	236.258	204.292	207.941	311.311	340.056	205.624	183.082	366.581	276.468	296.674	224.96	296.061	270.05	382.276	215.933	191.861	282.819	259.297	170.533	356.343	393.516	257.688	273.958	224.525	387.517	180.879	235.212	326.303	215.112	269.586	212.423	296.603	167.502	185.81	208.728	319.955	613.026	217.209	283.337	130.234	331.642	321.726	174.531
neg_12900	Ascorbate	1.73091e-09	220.924	1.73091e-09	1.73091e-09	1.73091e-09	101.997	1.73091e-09	156.39	1.73091e-09	93.8113	218.116	608.262	1.73091e-09	1.73091e-09	2.54568	1.73091e-09	1.73091e-09	14.0039	1.73091e-09	1.73091e-09	37.6415	1.73091e-09	1.73091e-09	1.90246	1.73091e-09	1.73091e-09	1.73091e-09	1.73091e-09	4.96537	13.8697	38.734	540.701	53.9369	1.73091e-09	89.3999	117.274	146.201	30.8862	1.73091e-09	27.5743	5.46894	93.3688	10.585	54.6021	17.5151	39.4722	1.73091e-09	131.976
neg_12902	Lupinine	943.775	461.331	440.707	516.917	1174.75	812.398	589.717	893.882	377.118	531.042	706.469	719.889	558.138	822.952	655.101	569.516	534.246	466.757	330.757	544.524	627.067	388.898	589.557	563.287	479.904	437.062	458.445	635.164	707.473	486.126	420.041	436.472	384.281	463.578	396.463	1342.84	555.656	811.888	656.51	1250.78	711.892	1210.06	1140.14	932.521	662.225	1032.6	428.514	724.462
neg_12908	alpha-Carotene	668.032	488.643	592.952	603.688	583.213	556.562	394.087	562.664	664.673	508.951	599.383	334.402	597.202	417.293	670.213	461.532	601.544	854.247	694.328	656.327	446.885	549.846	508.243	655.014	542.185	556.816	574.981	518.891	428.726	592.142	346.261	542.241	715.242	611.845	740.395	762.81	760.865	828.771	751.105	703.723	783.677	658.424	833.117	726.487	588.067	893.66	519.317	632.663
neg_12910	Povpc	1586.18	1280.53	1597.92	1365.11	912.716	1999.84	1187.04	2049.56	1272.49	795.435	905.345	826.777	1693.65	2203.02	1023.45	1605.3	1554	1872.59	945.408	1607.18	2620.7	1823.39	1945.72	1631.15	2864.31	2182.63	1952.67	1525.77	1877	2946.54	1556.88	1488.95	1026.7	1479.29	1780.59	1022.41	1954.29	1261.07	2224.48	903.85	953.418	833.149	1299.54	1480.61	1227.36	1799.59	773.339	1464.71
neg_12911	2,5-Anhydro-D-mannose	75.0556	107.38	106.323	59.5615	62.2244	91.3981	158.076	174.085	124.777	134.579	57.1536	102.705	181.158	269.063	61.6686	154.576	118.301	5.12477	86.521	181.495	201.51	85.8558	176.783	196.301	179.024	112.252	111.589	124.234	142.458	61.8774	62.4877	64.9319	1.73091e-09	107.104	7.21224	114.955	32.1763	202.043	61.3551	160.432	105.361	202.865	112.739	151.333	183.049	135.565	70.8455	120.526
neg_12912	Periplogenin	623.805	108.545	236.573	448.91	1137.14	293.358	459.491	198.799	85.383	96.8312	433.806	384.068	92.2358	253.512	199.451	152.919	139.389	64.7664	73.2329	118.403	163.602	145.316	234.596	207.382	86.5023	132.546	186.662	96.579	162.017	116.571	200.496	205.008	92.3432	131.093	135.847	271.415	186.371	213.319	238.688	188.695	116.072	375.27	220.073	228.429	179.98	295.094	94.3331	145.368
neg_12920	5,10-Pentadecadien-1-ol	2939.63	897.777	1123.76	1201.84	5582.16	1945.59	1421.98	1585.94	880.377	588.616	2198.14	1033.75	1308.74	4287.16	1619.66	2733.93	2089.26	939.736	1330.66	2470.66	2203.07	2530.38	2366.57	2491.05	1537.23	1923.23	1474.3	1656.08	2478.67	1554.97	2108.67	2399.98	1081.07	1158.19	1134.17	4775.62	1884.26	4090.26	2283.64	4321.27	1163.69	9374.26	3681.46	3590.66	2010.84	4984.05	606.346	2246.2
neg_12925	Dronabinol	24.7814	27.9431	13.921	20.1274	8.77654	18.0476	27.6366	21.7053	20.181	41.1991	12.3247	40.7679	54.3059	111.19	18.9862	31.8033	41.4852	40.3172	32.188	63.104	82.838	32.6866	65.9011	20.3408	71.9921	22.7757	29.4937	33.9786	20.2221	30.3909	33.0961	54.7471	20.3145	18.5023	25.0464	43.2316	34.7262	92.035	20.2182	47.3608	50.829	127.498	50.799	64.9511	47.8376	49.5862	21.9966	24.0879
neg_12926	(-)-CP 47,497	319.596	407.589	418.668	273.433	287.618	306.771	648.994	565.335	553.239	840.455	251.324	449.958	970.378	1927.02	379.248	851.659	604.989	135.033	399.737	710.653	1057.19	417.21	974.187	571.24	1022.36	531.473	372.731	482.262	593.553	338.063	288.741	343.449	85.345	416.721	96.0437	561.098	211.887	1314.4	345.364	728.898	844.053	1873.7	863.49	1190.22	734.302	925.172	359.265	527.29
neg_12927	ent-17-Acetoxy-16b-kauran-19-al	5253.45	5040.39	4850.93	4468.91	7402.05	4692.41	7782.82	6668.94	5471.31	7497.5	4097.67	6630.98	9067.73	16404.8	4284.35	7760.49	6176.1	2415.51	4272.31	7760.73	10584.7	4921.95	9346.03	6604.06	8795.71	5492.94	5264.58	5749.56	6441.94	4079.97	4143.27	5094.29	2209.67	4540.29	2283.81	7589.7	3324.85	12879.5	4631.31	8489.13	7667.34	16052	8249.79	10410.6	8649.43	8794.72	3696.52	5939.72
neg_12928	Testosterone isobutyrate	1278.09	1507.27	1339.28	1178.28	1234.81	1294.16	1745.9	1964.74	1549.1	2035.32	1261.05	2212.02	2384.5	3431.18	1250.58	1977.83	1657.56	798.297	1382.4	2044.56	2518.78	1678.17	2249.74	1793.87	2380.76	1529.86	1459.55	1663.64	1702.16	1404.42	1041.07	1935.73	711.703	1444.67	692.31	1610.59	1192.92	2639.4	1341.98	1990.83	1979.54	3153.93	1935.31	2375	1999.58	1976.13	1315.51	1638.49
neg_12929	Annocherin A	905.003	1031.31	1055.21	820.666	884.43	822.218	1594.29	1273.16	1187.94	1678.53	977.553	1085.64	1935.82	2959.64	980.418	1762.36	1407.52	915.551	1262.53	1635.86	2238.77	1292.83	2272.49	1221.08	1937.95	1521.67	1274.08	1214.83	1391.21	1055.51	1159.46	907.473	597.891	1126.49	658.43	1375.23	612.705	2556.54	1146.18	1879.17	1521.14	3050.89	1729.57	2181.79	1727.67	1637.94	943.514	1483.75
neg_12932	1-(2-Furanyl)-1-octanone	841.805	994.862	1077.48	835.699	744.357	828.642	1169.43	1179.25	1163.05	1609.95	694.257	1113.77	1702.55	3057.27	844.151	1562.99	1272.91	935.645	1115.59	1536.76	2152.39	991.643	1729.29	1225.65	1797.42	1096.29	1029.16	1112.25	1105.09	790.433	839.621	868.873	589.336	921.282	575.223	1229.09	751.165	2502.91	850.955	1582.62	1678.32	2889.15	1725.6	2020.53	1505.97	1619.57	878.697	1162.88
neg_12939	Polyoxyethylene 40 monostearate	343	230.356	249.773	256.672	343.345	239.943	297.272	334.049	242.37	347.278	426.925	313.87	320.163	258.048	366.536	244.927	293.458	147.343	242.801	246.805	327.077	213.587	249.348	266.344	250.438	287.033	248.204	211.096	292.679	274.232	101.047	228.602	222.035	228.733	218.06	312.834	321.144	283.243	215.964	303.673	319.152	333.25	268.083	266.563	296.673	231.712	264.493	347.778
neg_12940	(7Z,10Z,13Z,16Z,19Z)-Docosapentaenoic acid	1543.18	2003.06	2021.76	1394.83	1405.73	1515.42	2904.84	2393.99	2464.47	3563.94	1259.85	2175.47	4039.16	7864.11	1671.09	3537.74	2802.92	1597.3	2060.84	3622.33	4940.51	1992.32	4214.84	2884.5	4358.65	2374.58	2021.66	2467.54	2709.35	1698.73	1752.94	1779.15	910.401	1875.66	1030.54	2718.89	1225.1	6184.02	1776.27	3403.06	3479.2	6799.06	3690.53	4715.59	3739.27	3621.81	1710.3	2380.89
neg_12941	5b-Cholestane-3a,7a,12a,23-Tetrol	1510.96	4500.74	2259.94	2184.69	1452.38	2020.67	1229.26	3631.31	2363.92	3232.9	2904.65	2628.47	2044.9	2509.83	1836.11	5502.2	2475.53	7331.04	1711.06	1891.41	3640.52	3141.01	3280.66	4953.05	1933.64	3182.65	4464.09	6083.26	3071.18	3211.15	12067	2199.09	8617.26	2611	5300.6	3351.05	605.296	2923.62	5336.67	1775.17	1602.58	688.213	986.328	580.37	5993.75	692.807	1717.77	2917.78
neg_12958	Colistin	1251.58	772.8	716.255	788.506	1016.22	1146.68	910.96	1206.35	775.379	881.863	1419.36	1462.46	779.464	903.212	967.511	732.779	475.576	220.373	527.542	527.379	505.427	710.995	527.035	713.194	366.911	570.671	593.044	260.129	503.739	594.996	93.3527	794.536	368.128	720.292	639.679	583.125	744.606	434.795	443.72	480.827	529.828	539.471	326.23	418.872	907.711	519.443	674.736	1208.18
neg_12961	9(E),11(E)-Conjugated Linoleic Acid	9605.55	16125.2	13029.3	9169.11	9740.94	10851.5	22819.6	15872.3	18165.7	28311.8	8822.34	15681.5	25979.3	53490.8	11458	27554.5	14453	5115.32	12927.5	24299.6	27833.5	12529	27403.9	24691.8	27559.5	14084.5	15985.3	17378.1	18840.7	9094.9	10699.4	11364.8	4237.98	11801.4	4201.1	14799.2	6668.38	34296.5	9922.02	20381.2	18435.6	34207.2	19070	22556.1	29671.9	19084.2	13301.1	15387.7
neg_12964	3b,17b-Dihydroxyetiocholane	800.699	1388.79	1123.05	788.4	801.517	936.387	1931.33	1531.98	1566.99	2867.15	782.923	1226.04	2310.8	5044.73	1058.09	2846.78	1226.51	376.624	1107.52	1932.1	2382.84	1094.01	2633.13	2175.93	2631	1287.63	1398.97	1535.19	1895.58	792.07	1117.53	1041.79	277.668	1063.64	292.1	1254.96	522.502	2775.83	771.439	1861.95	1621.52	3591.48	1799.35	2087.59	2309.35	1928.7	1075.18	1385.41
neg_12965	Sterculic acid	366.215	684.269	560.173	389.318	362.01	441.093	1000.94	743.541	811.679	1450.9	345.623	621.972	1070.15	2394.33	468.851	1445.3	609.541	165.49	531.062	1020.6	1194.05	505.579	1351.81	1068.13	1309.58	585.62	688.767	737.28	879.351	335.662	480.255	462.979	80.4179	494.692	90.5085	599.33	227.337	1457.93	347.668	827.873	734.131	1647.22	862.996	1021.8	1245.67	853.158	566.029	636.841
neg_12966	1,2-Ethanediol monoricinoleate	2449.74	2788.04	2724.6	2813.2	1956.96	2154.09	2110.79	2873.86	3104.79	2925.21	3858.59	2260.7	2419.35	2780.97	2830.19	2381.18	2885.06	4244.43	5241.36	4788.04	3261.35	3600.5	5647.57	3067.13	3776.94	2759.37	4607.01	3667.11	2858.3	3049.53	4773.03	4688.6	3468.87	2718.75	2726	2171.11	2809.09	3866.9	2779.35	2428.89	2132.3	2426.18	2131.13	2049.65	2786.48	2348.09	3458.12	3046.95
neg_12967	9,11-methane-epoxy PGF1a	2659.83	4727.28	3894.45	2473.06	2568.96	3015.11	6263.32	4765.21	5140.44	7649.13	2571	4675.03	7390.76	14002.9	2987.75	7709.58	4406.35	3585.39	4164.37	7523.45	8101.06	3920.46	8162.43	6737.63	8318.42	4187.58	4647.77	5300.75	5863.46	3271.86	4347.79	4187.5	1775.85	3437.71	1712.19	4716.8	2319.78	9847.09	2890.08	6216.07	5532.33	10103.4	5559.73	6693.55	8260.14	5949.9	3701.34	4525.72
neg_12969	Nordeoxycholic acid	1142.81	1819.31	1391.05	979.993	1084.52	1129.05	2172.46	1600.88	1847.96	2909.17	896.051	1611.28	2665.78	4878.41	1250.41	2880.58	1607.39	1027.16	1470.97	2419.91	2833.72	1292.99	2840.8	2401.77	2761.53	1454.4	1611.64	1739.53	1800.7	925.923	1302.1	1134.14	718.584	1228.85	478.484	1519.93	781.576	3355.14	1022.62	2172.82	1880.61	3425.58	1932.32	2263.77	2817.26	1970.08	1405.37	1595.83
neg_12994	3a,7a,12a-Trihydroxy-5b-cholestan-26-al	233.943	354.899	370.306	349.832	155.255	374.595	161.017	299.71	483.397	315.267	386.575	356.224	241.425	176.651	224.244	376.413	586.098	1556.03	486.605	403.71	347.32	733.804	663.769	423.75	469.068	300.547	819.866	704.683	480.879	353.349	1141.92	404.761	639.075	354.46	417.043	279.127	281.896	218.649	430.174	390.292	241.074	72.4706	311.198	191.78	471.787	216.444	454.938	363.145
neg_12997	5-O-beta-D-Mycaminosyltylonolide	106015	120300	83462.9	77341.6	90951.6	94609.1	79328.4	96533	75154.9	75476.5	83015.1	161831	73720.7	71538.3	93811.9	72166.1	65354.7	52759	104871	81017.8	75897.7	125599	91518.6	51175.1	54726.6	96405.9	83937.4	58592.7	97960.4	102809	52201.6	141373	76367.8	66599.9	101293	83137.5	86966.8	43239.6	72725.4	59660.1	72502	60396.9	48990.6	70631.6	64782.7	105188	69492.4	76433.1
neg_13001	DG(15:0/20:4(6Z,8E,10E,14Z)-2OH(5S,12R)/0:0)	159.211	48.6103	59.1685	41.6106	91.7466	184.081	243.62	198.438	130.171	179.445	70.7947	65.4773	131.639	622.189	122.268	469.348	1.15453	0.26244	1.73091e-09	1.73091e-09	1.33727	1.73091e-09	0.761498	311.194	6.93834	1.73091e-09	1.73091e-09	0.0357177	1.73091e-09	1.73091e-09	1.73091e-09	1.73091e-09	1.73091e-09	106.066	1.73091e-09	4.28414	2.93308	2.47832	1.73091e-09	1.73091e-09	0.377155	7.12904	1.73091e-09	1.73091e-09	248.855	0.0500645	49.9613	221.574
neg_13009	beta-Phellandrene	206.729	233.154	213.771	338.829	218.373	185.882	146.98	215.405	283.301	212.166	215.56	249.572	392.855	289.705	177.965	203.756	300.799	533.715	388.547	361.267	276.75	324.163	270.633	180.08	322.259	238.539	280.197	258.271	259.152	259.554	256.205	287.186	353.669	200.039	327.642	239.361	225.028	326.564	278.472	289.529	256.231	249.365	278.969	224.853	201.759	267.951	229.704	194.889
neg_13014	Heptadecadienoic acid	340.26	350.918	364.484	307.848	307.248	364.233	355.6	238.171	104.905	235.098	248.81	179.174	328.725	215.339	381.54	243.939	310.703	723.661	339.092	880.82	242.822	154.426	607.164	492.895	381.709	576.766	177.172	160.505	427.235	368.217	369.218	346.786	279.415	410.086	464.894	780.148	628.203	654.637	379.768	35.0305	375.762	452.66	474.843	388.327	419.934	354.29	309.85	318.671
neg_13035	9-Octadecenal	201.447	174.256	126.039	138.437	199.108	182.893	184.571	183.014	106.397	103.224	284.11	131.389	145.375	263.276	138.563	169.743	195.824	174.578	452.115	357.635	197.979	290.881	320.722	165.791	208.905	127.338	242.058	336.022	256.14	298.453	142.616	175.825	175.598	201.182	101.029	310.514	111.042	570.925	501.842	299.887	79.6894	352.703	204.474	192.876	186.038	292.541	126.966	167.896
neg_13036	9,10-Epoxyoctadecanoic acid	33.6427	38.3333	34.9563	39.5165	35.6331	32.6621	40.7034	36.2384	34.6544	34.3727	53.7322	35.5995	31.3481	41.0288	33.1196	38.0298	35.1997	51.4143	38.3985	54.7926	42.8943	30.3394	34.6896	57.0289	49.726	36.7062	33.2058	50.2881	42.2294	51.9045	41.4188	45.1765	34.8709	46.4578	53.3394	50.0663	56.8471	58.4265	40.5007	41.3448	36.2675	44.7482	39.8985	55.9833	34.205	40.3859	34.5269	27.0888
neg_13039	Prostaglandin D1 Alcohol	1300.57	1102.72	1455.47	997.995	1418.9	1541.79	1033.64	1408.3	1868.59	1424.21	1409.93	1362.84	1244.83	1934.24	900.697	2065.99	2979.83	3828.87	2340.39	3462.32	1986.2	3115.61	2851.52	2273.96	2570.59	1339.34	2177.5	2693.45	2050.57	2247.85	2088.32	1924.56	2504.29	1495.29	2022.93	3263.27	1242.26	3800.93	2887.3	3397.01	1325.3	6648.17	2103.57	2509.73	1596.53	2223.9	1593.08	1148.51
neg_13047	beta-Tocotrienol	103.93	115.447	123.847	133.966	89.1239	132.259	112.227	119.417	138.119	121.421	109.853	110.073	160.104	161.196	116.298	150.449	133.419	272.367	165.628	172.924	182.31	139.65	159.355	144.999	199.214	155.945	165.132	136.198	117.576	185.179	191.961	133.198	138.101	118.554	153.577	102.758	159.995	159.202	154.319	126.05	129.451	122.416	153.954	153.648	123.279	150.168	115.517	101.427
neg_13048	Ketone Ester	200.805	240.185	200.784	184.121	258.543	205.143	187.012	247.566	190.75	246.118	203.62	225.816	258.611	427.545	217.962	274.04	255.858	324.509	231.836	308.707	312.824	267.28	329.115	243.49	313.126	189.633	251.242	240.359	242.342	201.466	263.213	242.621	157.534	213.888	159.766	414.229	203.806	448.466	261.986	354.15	268.724	411.998	314.667	331.194	302.55	304.271	167.493	236.866
neg_13057	DG(8:0/0:0/16:0)	973.741	1254.97	1057.39	1046.54	839.439	832.324	560.946	821.439	968.67	806.805	861.371	939.451	973.321	737.662	844.652	752.275	1369.68	2835.33	1338.84	1480.85	1119.45	1398.33	1111.94	882.047	1545.92	1123.73	1220.14	1124.3	1039.79	1437.45	1719.27	968.879	1467.64	955.664	1191.04	927.116	1065.07	1188.39	961.075	814.295	1257.99	1011.62	1153.34	1123.96	754.539	1208.86	1162.88	892.09
neg_13059	1-Oleoylglycerophosphoserine	4606.3	7159.97	4678.73	4759.33	5638.1	5176.09	5464.77	4518.11	3263.39	4478.08	5118.82	12271.4	3311.97	4637.32	3077.42	3783.91	3574.81	3922.16	3334.98	3910.22	4112.03	3575.8	3781.27	3321.53	3530.39	3501.54	5215.14	3425.48	4108.9	3992.63	4776.15	6726.29	3247.8	3749.25	4761.21	4307.3	5386.66	4191.41	5213.39	3330.34	3747.57	4126.37	3748.56	4017.91	3712.08	4643.37	3356.71	3861.15
neg_13062	LysoPE(0:0/24:0)	222.125	516.888	157.443	208.427	159.703	212.42	380.981	151.051	278.62	109.643	116.769	319.107	25.4112	327.157	314.609	12.9826	268.842	15.0418	446.339	542.917	135.344	247.33	425.505	381.766	390.743	101.008	81.4483	431.238	1.73091e-09	291.337	57.0687	26.7045	2.93909	91.2607	1.73091e-09	28.5985	163.66	28.4135	12.0473	14.5516	167.247	432.437	75.2352	1.73091e-09	93.4508	1.73091e-09	86.254	172.576
neg_13067	LysoPC(22:0/0:0)	3724.07	5236.64	2912.48	3945.53	3129.73	3117.24	4264.42	2809.76	3636.71	2458.73	2972.75	4184.64	2697.95	5071.88	4056.19	2089.25	3720.32	1874.66	4897.82	5126.34	2745.44	4207.15	5571.3	4144.55	5186.38	2928.77	2743.85	5082.68	1418.52	4220.24	2267.99	2162.99	1586.21	2246.09	1083.86	1808.72	2660.19	2175.23	1893.19	1400.02	3256.44	4966.04	2446.19	989.089	2424.89	1268.88	2205.7	3445.09
neg_13070	Hepoxilin A3	3083.65	3590.59	3781.65	3586.76	3135.91	3423.62	2912.45	3242.83	3741.54	3153.09	2729.32	2788.78	3983.63	4286.31	3443.59	3254.87	3314.31	3592.81	4030.39	3543.12	3205.64	3985.87	3330.82	3700.64	3586.75	3845.18	3270.12	3214.7	3101.27	3189.13	3672.41	3159.7	3015.35	3118.18	3088.08	2870.25	3019.68	3018.89	3276.21	3335.16	3258.42	3042.25	3150.75	3010.41	2854.7	2793.18	2883.53	2906.32
neg_13071	DG(PGF1alpha/17:0/0:0)	1171.57	703.126	1181.1	779.033	1055.18	1538.49	1072.14	1127.32	939.115	1174.17	2512.35	1452.29	1406.53	1651.26	805.712	2409.74	803.392	597.934	1497.32	1794.33	3718.44	1554.76	1982.7	1757.68	2270.11	1026.65	1247.1	2563.48	2057.01	2853.17	2673.59	2209.72	2844.96	569.883	1721.2	622.435	952.827	1065.61	953.523	2600.57	1437.7	2086.28	1361.93	1167.97	643.185	2059.38	679.57	1415.3
neg_13076	PE(P-18:0/18:2(10E,12Z)+=O(9))	2416.2	1260.67	1052.49	3052.87	1709.77	5946.8	3739.32	6529.17	4877.63	9287.11	6138.42	7594.15	16802.6	14149.4	1538.7	9620.93	2589.69	2607.04	8914.43	8369.51	10945.7	11004.7	10919.9	4943.53	14626.1	14407.9	11992.3	11358.3	9204.77	11623.4	9390.66	10100.7	8374.95	4488.56	6089.31	2082.85	1452.54	7812.58	9314.63	13812.2	8199.95	7494.16	8929.22	7029.02	5829.63	5303.8	4509.59	12522.4
neg_13082	PE(P-18:0/PGE1)	50940.5	39542.1	47818.6	80348.2	56980.2	17767	29851.8	24888.5	26817.3	53867.2	15322	29595.2	67876.7	33498.1	61097.9	42658.4	37227.5	46095.5	77319.8	52748.7	51985	26024.7	49416.1	46084.8	45565.3	48317.8	38792	48207.5	29610.1	60219.4	22088.3	48258.1	20425.9	39831.6	18431.3	42026	20615.9	57904.7	56698.8	27986.1	24051.8	23411.9	18411.5	21967	59432.6	15651.7	27993.8	46833.4
neg_13084	PC(18:1(12Z)-O(9S,10R)/P-18:0)	40707.6	38323.8	23986.1	22920.7	41386	26172.9	21356	27142.4	23022.5	29315.1	37805.4	32576.1	47739.4	40475.2	53678.3	40602.3	21066.4	24908.5	26450.7	24523.5	27138.3	38489.5	28763.9	36005	54370.9	117799	54134.8	36058.7	26186.4	22638	23224.5	23133	22086	26189.1	20939.9	22176.4	21285.4	20795.6	22167.7	21268.3	23373.6	19977	30041.3	49526.3	21364.1	20143.1	20419.3	33429.1
neg_13085	LacCer(d18:1/12:0)	459829	233301	194158	807248	625480	142971	163818	164948	184114	309577	152271	257327	2.95847e+06	1.05787e+06	598254	419312	343894	225849	341464	314246	407393	326379	1.07209e+06	207069	1.05838e+06	1.55797e+06	1.12897e+06	602676	348962	575585	420011	381932	347470	265925	217701	197670	185977	334989	629404	468907	297618	246465	323124	190859	369151	198529	259394	1.09695e+06
neg_13101	9(S)-HEPE	415.075	405.234	342.253	373.344	385.791	489.591	503.629	463.869	395.15	433.113	802.646	621.033	449.629	528.963	322.572	418.463	274.385	289.509	186.866	262.192	344.329	309.909	295.067	393.359	302.768	285.818	312.883	247.171	279.25	263.447	318.129	518.726	274.77	376.424	281.967	443.575	324.44	374.665	323.482	335.823	308.623	471.682	401.941	325.814	421.912	403.753	253.118	550.338
neg_13102	8,8a-Deoxyoleandolide	285.765	243.77	188.618	215.962	398.344	269.179	361.745	273.94	187.813	287.08	188.339	275.605	353.957	694.922	159.266	308.901	236.25	219.628	124.349	378.899	371.932	166.551	402.811	340.412	311.12	265.36	232.187	192.039	300.802	220.706	262.689	316.48	186.042	185.25	220.05	464.771	226.17	481.551	306.564	394.596	354.362	601.108	336.554	375.067	363.361	341.83	159.216	274.741
neg_13105	LysoPC(18:1(11Z)/0:0)	11157.4	8032.08	10022.6	10357.3	11430.8	10988.4	9606.28	11566.3	9580.59	10467.6	14077.9	13783.9	14568.1	13718	10533	9397.6	10423.4	10874.4	9680.31	9164.26	10703.1	10795.1	9306.32	9583.9	11276.4	11276.5	10772.7	10102.5	10274.6	9896.26	10584	10115.7	8659.66	9153.85	10273.7	8485.86	11997.4	10688.8	9166.16	9050.53	10253.7	10536.9	8884.52	9226.03	11690.7	8456.31	10033.9	11571.9
neg_13118	Geranylgeranyl diphosphate	0.187631	1.73091e-09	0.224251	0.0764313	0.159122	0.718048	0.0255444	0.467947	0.289631	0.0912957	0.723403	0.198193	0.10253	0.0455176	0.183947	0.48274	0.0404897	0.0962167	0.314502	0.465673	0.253398	0.215776	0.526016	0.50596	0.702382	0.348566	0.254846	0.187326	0.166277	0.430713	0.440049	0.548112	0.401873	0.283555	0.548291	0.102889	0.0805251	0.177324	0.0338342	0.34246	0.166225	0.628101	0.753952	0.503544	0.118561	0.648522	0.546095	0.639446
neg_13124	3alpha,11beta,21-Trihydroxy-20-oxo-5beta-pregnan-18-al	53.0897	54.9829	49.4085	54.4488	41.638	56.9848	51.3421	76.3834	56.1935	60.8904	83.7873	56.7288	48.1189	70.3222	67.9705	37.7383	56.1772	110.277	90.7997	70.0255	62.6827	77.715	75.9213	55.5648	68.0873	52.7913	57.5734	59.872	53.6951	78.9964	86.2068	81.2141	56.4511	62.9367	63.959	57.3665	56.9652	98.1034	76.3729	50.5145	53.5675	53.0627	51.9822	42.4318	47.4328	60.0466	50.0544	71.6252
neg_13126	3-Methyl-5-pentyl-2-furanpentadecanoic acid	235.059	367.275	281.84	285.004	266.078	363.439	176.335	357.094	353.719	301.983	309.259	249.123	353.893	217.724	313.261	204.01	309.848	711.393	671.694	474.084	344.751	330.818	345.372	229.014	356.105	287.533	294.367	415.329	277.825	343.472	264.443	266.994	469.958	324.341	481.959	335.033	324.368	532.1	384.92	564.766	301.188	256.915	385.515	302.816	230.839	294.117	256.727	240.058
neg_13127	20, 22-Dihydrodigoxigenin	155.269	33.2729	62.505	125.256	293.468	89.0459	119.008	57.6107	22.43	19.7906	50.8567	97.5023	14.13	43.9863	59.0765	27.719	48.8976	91.7465	30.8081	41.4645	45.7973	32.3931	45.1935	54.3654	25.4139	11.1864	55.5743	28.3795	22.7392	33.3751	56.346	44.684	30.7278	47.9398	41.9794	101.568	53.4794	64.4952	69.8769	51.5515	17.734	97.3853	64.1127	58.7162	60.7201	76.774	27.6723	44.6055
neg_13128	7alpha-Hydroxycholest-4-en-3-one	406.357	526.869	406.279	527.358	484.405	531.702	289.813	503.876	509.335	415.072	468.257	374.79	469.147	372.247	502.644	315.163	553.847	1244.66	822.444	693.11	533.368	547.457	535.65	415.726	576.391	405.364	474.87	545.744	410.872	543.721	542	435.093	687.817	478.051	699.393	546.345	506.205	731.453	584.215	618.568	464.268	344.134	621.311	447.594	356.647	432.148	447.47	405.076
neg_13129	Peiminine	855.516	858.352	902.183	1000.09	924.484	751.336	999.868	779.451	820.899	1061.01	731.717	1173.88	1120.85	1023.39	922.882	921.218	620.274	732.423	819.88	760.467	966.564	898.415	960.724	800.332	948.282	761.913	863.242	710.761	808.302	840.119	863.833	770.539	540.702	694.782	704.74	663.116	800.403	826.49	797.518	678.788	900.135	975.546	560.169	878.22	760.322	744.107	863.867	742.709
neg_13130	Diprenorphine	6.2927	57.8582	0.155967	8.54476	7.26273	32.7303	6.12641	45.7995	0.000411013	10.0421	193.584	364.086	1.73091e-09	1.73091e-09	9.4595	0.121838	4.95752	14.5178	5.42628	12.9409	25.4816	1.97599	7.52534	4.91766	10.7889	0.495496	1.73091e-09	0.00011836	3.99779	32.4428	37.7533	171.279	27.2516	0.165146	55.1523	55.0322	76.6058	22.4222	29.0613	21.3671	7.91318	1.73091e-09	4.05635	1.73091e-09	5.79466	4.54249	1.73091e-09	72.605
neg_13132	LysoPE(18:0/0:0)	47060	75233.7	58779.1	60927.6	47520.3	51260.5	65438.6	57026.3	63855.8	79782.4	44513.6	121813	81919.9	71982.7	54523.7	64831.6	45669.8	36238	59005.5	53465.1	67047.3	68253.1	60004.5	47171.5	60387.9	60547.5	55211.2	44958.5	57749.7	57304.2	46013	83591.9	34632.2	46334.7	45274.6	51803.9	57757.8	40331	49300.5	49363.3	64676	63035.5	38157.4	53511.2	46506.9	58806.6	65277	48863.6
neg_13138	Streptomycin	2466.39	5257.38	3705.19	3641.24	2489.97	3081.85	4131.44	3518.15	4134.81	5480.59	2312.09	8531.04	4940.16	4521.99	3141.56	4473.88	2837.61	2243.56	3868.62	3462.16	4530.07	4580.22	4098.81	2794.67	3810.82	3678.53	3221.79	2598.54	3657.33	3625.15	3269.88	6184.93	1719.53	2648.34	2777.67	3447.32	3742.38	2507.44	3048.38	3036.45	4125.02	4310.74	2114.8	3513.05	2556.84	3943.03	4136.96	2561.23
neg_13156	Exemestane	608.097	597.655	533.342	560.022	568.876	570.61	532.852	530.203	496.69	539.113	632.793	506.721	614.951	685.844	607.149	596.001	542.747	558.519	515.935	552.018	609.33	570.328	611.251	601.132	598.495	503.774	580.422	604.584	497.532	586.839	513.259	505.584	406.453	519.189	433.577	451.129	599.361	605.979	566.512	425.159	529.925	545.758	499.738	395.869	578.676	453.249	558.258	670.284
neg_13163	4'-Oxonebramine	87.1292	77.0766	82.8062	89.733	81.9169	93.3557	88.5688	75.2299	99.5864	84.1977	100.382	66.1181	111.857	84.4202	90.9326	91.8692	91.8298	104.666	97.0328	84.5366	70.9942	82.9188	73.7076	112.093	77.4982	89.9351	94.7195	92.938	82.1294	87.8985	100.455	86.7524	100.27	90.8275	93.7282	71.2789	71.2579	86.0111	88.9345	76.766	69.4461	67.5744	92.8722	84.8954	81.0378	72.5063	87.0583	82.2836
neg_13166	7-a,25-Dihydroxycholesterol	663.846	828.357	697.755	835.421	697.395	848.906	343.859	778.511	849.306	655.817	899.686	659.418	972.184	541.958	777.329	498.563	905.093	2395.39	1580.1	1262.43	828.877	986.058	839.463	627.291	1039.44	712.762	941.852	1025.24	656.021	992.735	775.796	809.844	1621.99	721.696	1448.86	901.563	1014.36	1320.63	1182.12	1190.63	675.373	567.435	1064.68	753.783	565.656	805.138	694.19	632.155
neg_13190	1-Phenyl-1,3-eicosanedione	662.122	1610.26	1142.56	925.375	642.125	642.924	442.319	950.906	1253.49	873.247	1181.99	2440.63	1718.68	1165.48	819.621	954.665	1381.81	1016.22	1318.45	1075.3	1883.62	1229.35	1109.16	648.34	2750.41	912.725	1278.46	1013.92	744.88	1619.24	507.57	656.7	1254	837.164	943.661	957.579	639.271	1096.53	1187.84	712.222	1065.19	748.042	1111.78	914.622	860.232	1130.81	1341.96	706.985
neg_13207	2-Hydroxy-2-ethylsuccinic acid	1222.69	1942.96	1697.29	1089.99	1316.56	1458.51	2856.87	2577.95	2157.92	2719.9	953.362	1949.42	3691.14	6476.01	1201.96	3123.29	1833.33	346.782	1407.12	2866.29	3438.53	1685.36	3356.27	2891.65	2944.08	1877.72	1734.07	1923.22	2664.69	1016.61	1081.97	1273.46	240.186	1471.32	323.785	2078.84	650.305	3564.87	1172.99	3023.66	2386.97	4780.92	1957.8	3056.7	3456.9	2584.82	1170.49	1904.01
neg_13240	19'-Hexanoyloxymytiloxanthin	161.501	196.465	194.247	148.29	149.124	169.053	281.803	286.745	228.599	286.755	57.3452	218.53	396.857	578.772	141.77	345.051	200.222	86.0553	246.667	320.581	402.461	217.952	367.986	251.68	368.292	241.655	222.558	250.203	303.774	198.457	82.7673	132.491	14.6687	139.829	28.4422	256.372	105.312	323.163	199.682	355.975	280.752	508.944	230.924	352.794	310.511	306.754	156.464	217.813
neg_13249	PC(22:1(13Z)/18:3(9,11,15)-OH(13))	1221.24	1432.01	1736.17	1089.85	1306.94	1270.04	1000.24	1495.34	1872.49	1130.31	2036.3	1171.64	1249.93	1255.25	1189.45	2303.01	1789.38	3170.53	1765.61	2241.79	2123.61	1658.93	1937.02	1588.78	2301.87	2298.09	1594.43	2285.49	2845	1523.27	3603.5	1499.79	1612.83	1324.16	1947.22	1076.61	991.503	2403.35	1270.73	1822.01	1211.48	1265.74	1684.74	1787.18	1038.14	1058.79	1046.2	1114.4
neg_13252	Ethyl hydrogen fumarate	70.1946	130.859	113.263	60.0714	80.234	82.1328	191.54	165.111	141.411	180.437	52.5416	126.572	251.985	417.828	70.1756	208.606	116.451	2.87236	75.5249	183.997	236.853	102.181	242.291	193.027	210.027	105.282	110.337	118.686	185.66	45.6898	55.1482	70.8165	1.73091e-09	94.165	1.73091e-09	144.982	30.4342	226.084	63.4158	202.988	157.604	316.63	132.38	206.744	228.817	170.666	74.6039	137.613
neg_13266	2,3-Undecanedione	94.0649	116.218	86.9634	130.289	108.507	84.8233	71.769	88.4449	128.076	90.2588	104.129	91.564	140.948	102.951	76.6703	84.7433	118.129	214.572	126.037	150.335	95.9928	101.685	114.822	98.9247	133.208	81.158	136.273	106.415	68.046	101.651	101.469	146.366	113.45	108.482	120.088	109.441	98.9722	151.814	125.327	117.59	105.404	103.232	137.772	103.553	100.614	147.59	101.585	90.8084
neg_13269	Streptolydigin	17658.8	14085.2	12260.8	13791.2	20706.3	14036.8	13601.7	14489.3	9100.73	10914	22462.7	17152.3	17307.9	16182.4	17935.2	9429.07	7517.18	4648.01	6616.08	8746	8888.67	6317.36	7016.07	11430.8	6877.62	8656.16	8235.9	6962.08	7917.02	7617.19	4239.14	8565.33	9071.64	11010.7	7394.24	12329	8159.68	8636.7	8346.3	17019.1	10206.5	11554.8	11319	9891.54	13525.7	7291.87	10664	19492.6
neg_13271	Binaltorphimine	1363.17	1484.25	1531.46	1504.51	1418.94	1366.71	1675.97	1473.24	1453.03	1320.38	1420.29	1306.4	1208.49	1304.18	1595.7	1311.99	1461.81	1408.73	1543.82	1559.84	1452.71	1569.83	1236.47	1726.42	1373.03	1283.66	1249.29	1550.06	1182.81	1467.9	1468.06	1178.48	1197.46	1418.43	1190.27	1365.01	1544.99	1263.4	1256.34	1355.86	1430.77	1366.85	1353.32	1219.33	1417.52	1278.48	1444.08	1239.45
neg_13294	Kaur-16-en-18-oic acid	181.006	210.202	178.267	187.579	204.888	188.937	190.516	205.641	182.789	180.468	202.72	211.047	197.881	221.617	179.372	194.862	186.236	218.069	190.037	197.662	182.781	196.836	168.395	242.539	213.991	195.267	173.965	200.429	197.825	221.057	228.243	228.022	182.581	211.869	215.417	230.906	210.289	217.845	208.938	214.178	182.054	220.277	189.512	216.731	173.631	211.193	172.915	176.103
neg_13296	20a,22b-Dihydroxycholesterol	1139.6	1581.79	1222.12	2020.39	1122.34	1141.61	653.291	1142.78	1673.51	1164.2	1467.96	1654.53	1756.85	1100.18	1153.66	1149.51	1772.31	4660.54	1927.61	1888.99	1264.13	1742.28	1226.94	1021.15	1723.57	1282.59	1779.21	1711.35	1191.51	1825.01	1902.45	1645.96	2687.37	1204.83	2126.52	1268.59	1426.43	1630	1466.1	1150.34	994.853	812.543	1245.58	1123.05	839.344	1221.59	1453.7	1095.78
neg_13297	6-Deoxoteasterone	242.29	271.249	227.618	301.412	199.726	185.472	192.734	258.81	444.629	281.29	167.769	245.465	367.96	414.772	222.771	268.228	309.768	458.048	345.644	354.675	277.655	241.048	297.288	239.319	318.27	283.006	321.238	263.983	321.934	247.616	340.039	459.156	295.883	216.391	490.489	343.171	310.287	368.584	320.828	348.755	316.687	353.687	294.477	299.306	279.547	391.121	252.204	238.641
neg_133	Aflatoxin B1 dialdehyde	23.4708	36.2842	21.3576	39.4429	48.182	74.0133	33.9988	88.0663	30.2545	34.7944	40.4281	36.866	34.0047	34.1411	38.041	11.3034	20.2669	99.2312	24.2202	49.479	27.9908	33.5235	49.5167	64.4785	16.0912	46.7261	45.3589	44.1226	52.4393	30.5869	52.5846	68.9512	60.7208	22.4745	40.6071	28.502	41.5838	11.3623	14.5108	54.1484	8.68795	12.7306	14.2208	55.6186	47.8863	26.1168	36.9519	36.777
neg_13302	PE(18:3(9Z,12Z,15Z)/22:0)	5232.92	2910.4	3357.93	3477.74	5347.87	3523.99	3121.85	3370.88	2466.99	2454.51	3072.97	2849.04	4660.56	7201.57	3546.83	4465.61	3881.98	2491.47	3103.49	4557.24	4309.74	7012.03	5847.57	2773.62	4128.89	5226.15	4775.96	3657.45	4872.3	3872.58	4442.76	3852.37	3171.54	2539.6	2768.91	4702.47	2648.68	5302.2	4535.16	5581.7	3955.6	9125.86	6253.82	5372.48	3149.4	6852.38	2489.93	4499.37
neg_13314	Carvacrol	448.786	470.17	466.483	510.385	431.978	436.01	498.868	487.778	510.397	499.918	420.442	446.901	546.768	601.59	420.542	522.103	460.587	470.068	501.17	484.72	512.457	486.675	496.732	541.459	477.289	592.469	459.617	493.509	523.772	492.449	513.948	488.251	493.299	459.636	448.783	431.547	457.171	493.019	450.105	464.501	516.377	484.595	473.024	471.836	425.115	480.062	461.875	423.427
neg_13319	(2R,3R)-3-Methylornithinyl-N6-lysine	70.0919	87.4854	85.1875	82.2091	53.3113	87.9824	74.8083	81.8672	89.2145	94.3119	78.6425	62.0763	107.668	37.2222	89.034	46.2642	70.6926	77.6175	81.1155	66.8021	68.4764	95.2388	70.5179	93.7113	50.9671	77.28	56.5557	103.331	95.369	80.2715	77.0799	72.1202	61.5444	81.2177	64.3729	47.631	68.0222	67.2231	64.0472	74.5123	74.7525	69.859	63.6548	79.5873	60.7962	50.6545	78.4044	70.8938
neg_13320	18-Hydroxyoctadecadienoic acid	4153.92	2080.53	2237.62	2272.17	5588.49	3113.7	2909.06	3533.49	1837.41	2017.6	3729.47	2462.24	2598.79	6419.22	3307.47	3938.21	3293.69	1926.8	3163.52	4439.35	3402.47	4184.16	4329.11	2726.17	2921.1	3271.71	3083.99	2940.37	4513.71	3528.84	4255.36	4433.3	2200.34	2496.67	2340.51	5440.39	2449.21	6560.99	3975.73	5056.32	2688.44	8345.84	5372.49	4024.24	2802.24	6661.51	1738.43	4172.49
neg_13321	Glycerol 1-(5-hydroxydodecanoate)	482692	511638	535187	557799	548626	475110	482625	511351	533043	545941	708016	467798	636032	653045	535113	515539	523056	479995	491944	534659	539422	581478	535876	630224	588376	573232	488895	531706	538315	515776	564568	522610	552702	480030	596168	461274	492934	525253	478400	503995	513311	495896	497369	527327	437760	484757	450899	488877
neg_13330	alpha,alpha-Dimethylphenethyl formate	95.5908	73.2445	89.2099	80.6452	126.545	87.1202	97.2396	82.0154	82.4252	83.965	79.2371	67.6817	82.6954	144.369	72.9635	150.418	105.133	95.1916	95.97	105.903	127.873	118.779	83.7704	103.403	103.898	85.826	79.8166	85.5588	107.683	75.8238	118.431	105.283	62.2697	91.8632	68.2235	143.525	89.223	154.387	96.6767	143.504	77.6872	192.351	118.389	118.799	112.769	158.854	55.382	106.82
neg_13332	Canrenoic acid	803.259	840.284	867.208	875.807	874.484	907.317	902.735	953.039	969.711	858.679	878.363	766.755	975.837	1060.36	829.108	1002.46	899.329	1004.85	977.623	973.343	902.219	1067.09	893.173	1108.71	835.174	1025.62	828.255	973.862	976.761	920.004	1110.11	923.475	976.847	835.705	937.192	832.846	849.743	913.228	905.385	917.136	879.646	945.605	920.059	889.577	769.042	968.4	814.262	832.813
neg_13339	N-Oleoyl Glutamine	734.087	434.683	381.034	436.482	896.042	710.069	431.891	811.692	364.305	443.239	600.517	635.605	516.535	744.236	526.518	451.827	548.969	778.999	416.876	605.559	581.147	542.575	595.407	431.795	516.625	449.64	468.423	612.171	665.914	494.012	557.063	555.553	448.968	428.49	511.192	1106.87	566.33	742.135	686.39	969.735	607.264	1043.86	954.32	846.279	546.264	920.126	341.623	618.441
neg_13340	5-Megastigmen-7-yne-3,9-diol	34.6729	64.6819	35.3952	45.656	36.533	8.48015	14.026	93.3835	51.3715	15.1382	73.7708	92.9782	64.1431	12.5806	33.7936	75.8824	61.6653	252.362	102.599	218.666	134.653	80.0783	49.1257	13.1088	80.8267	3.45013	79.2527	84.6038	5.50579	102.108	226.661	77.5833	306.183	27.1011	493.086	78.3853	34.5312	90.9957	28.4415	282.707	37.225	11.5929	73.5016	20.8797	9.36861	297.829	36.4188	59.808
neg_13347	26-Hydroxyecdysone	677.143	995.713	885.553	713.769	749.261	1038.47	1150.82	1023.07	1328.06	1219.33	817.323	838.625	1232.36	2609.79	768.157	1704.54	1409.61	1698.64	874.976	1291.55	1746.24	804.079	1674.73	1440.46	1635.24	699.062	1442.53	1322.09	979.692	695.654	1864.01	1173.5	1059.88	1047.29	1068.22	1339.47	763.411	1644.44	859.975	1213.8	1131.34	1509.25	1338.94	1111.8	2378.33	1000.99	717.805	881.276
neg_13382	24-Hydroxycalcitriol	486.129	523.653	654.883	714.215	454.423	565.804	400.029	449.405	501.415	363.748	611.147	315.639	437.093	373.979	406.581	1102.12	943.039	9415.03	677.325	476.406	495.963	935.192	1098.5	883.199	593.211	462.32	1321.71	1111.04	757.242	565.95	16225.7	502.738	1602.05	674.729	1337.24	1032.4	513.207	2052.64	822.042	1571.67	315.36	239.094	439.202	289.164	628.155	405.853	1081.98	592.397
neg_13383	Linalyl hexanoate	80.9218	85.7581	129.951	83.4181	85.6752	81.634	72.8013	103.863	39.2333	97.4579	77.8536	57.2823	109.489	103.678	113.359	129.481	89.3676	114.314	97.5878	176.236	68.2598	68.9801	95.7647	105.182	93.6765	148.116	66.828	47.4276	118.142	82.2031	115.835	20.6872	117.185	73.1238	168.696	164.907	155.185	153.933	219.182	1.73091e-09	205.05	127.085	127.719	159.781	56.9955	141.228	64.3871	106.51
neg_13388	13-HDoHE	427.855	343.227	391.089	660.134	420.951	133.575	319.082	442.124	253.195	596.827	172.194	320.971	1380.39	304.58	302.492	709.412	271.852	304.002	605.001	494.534	530.64	152.55	789.768	641.195	404.992	633.929	388.351	403.758	324.721	378.742	427.339	738.914	248.925	642.228	238.098	334.552	266.473	840.518	793.278	323.892	358.997	367.048	217.943	307.182	665.605	254.881	246.411	783.967
neg_134	Amino (2S)-2,5-diamino-5-oxopentanoate	56.4623	20.7363	27.6875	57.8626	21.6367	37.9051	27.3777	42.4459	53.6901	38.6505	42.1938	33.6553	40.3907	21.2987	60.0854	12.6194	93.985	159.891	26.1945	41.4713	42.9309	32.4512	38.743	15.024	36.1625	47.0215	24.708	81.9993	35.3596	130.178	32.8528	50.4924	130.863	39.6538	77.309	38.1601	148.539	25.1291	35.6091	17.4609	28.6138	87.3052	56.2427	138.199	9.91021	30.6244	83.0966	15.5636
neg_13403	DL-2-hydroxy stearic acid	11125.5	11113.7	8030.45	7850.55	14207.4	12912.2	12318.7	15158.8	10949.7	12917.4	14500	10045.8	12312.7	16949.1	11140.4	12797.1	16374.6	11581.6	10989.9	19826.3	18263.6	11474.2	25469.9	19694.7	16220.7	10113.3	12531.3	19952.2	15005.3	16285.9	12914.1	17546.1	7821.17	12288.7	13665.5	17035.2	12442.2	20575.3	13861.5	16476.2	8664.55	20281.4	12763.9	14450.7	13107.5	14389.7	6977.05	9741.98
neg_13404	(R)-2-Hydroxysterculic acid	151.563	287.425	239.701	107.096	192.987	203.25	401.957	319.857	323.462	442.969	117.054	249.46	555.694	961.637	177.15	519.06	237.5	47.117	199.532	390.558	493.781	213.761	500.341	416.883	467.649	233.623	239.347	269.845	364.946	115.48	147.979	170.461	7.21417	190.005	12.9686	282.356	82.3494	505.836	165.65	445.801	373.902	760.718	284.76	487.113	503.082	365.753	192.61	268.994
neg_13406	Oleyl alcohol	1046.23	1150.46	1.73091e-09	31.8199	93.8093	1270.8	1781.25	70.4776	1.73091e-09	1.73091e-09	2951.34	1.73091e-09	2026.79	117.259	35.276	1.73091e-09	73.6771	1550.38	133.512	42.5166	489.719	1.73091e-09	1.73091e-09	4126.44	3015.72	77.0783	21.645	2144.06	58.2819	3930.22	328.135	1.73091e-09	1.73091e-09	4143.77	1778.27	879.593	2348.32	2564.8	218.584	1357.55	1.73091e-09	683.445	30.5205	1753.6	227.633	1448.95	249.189	233.074
neg_13407	Isopropyl hexadecanoate	278.984	445.234	345.758	359.027	346.921	380.156	260.053	411.308	477.152	443.256	369.724	353.094	577.963	577.204	324.578	348.022	472.851	1235.35	880.77	753.274	593.015	522.011	574.267	349.957	640.408	466.786	458.171	607.436	490.17	551.599	501.084	491.865	741.884	405.32	734.099	507.263	438.725	813.868	558.392	753.567	527.566	585.955	640.714	593.232	339.772	487.174	399.261	321.421
neg_13410	PGF2a Alcohol methyl ether	516.193	600.445	505.027	610.323	628.733	568.825	333.03	553.179	597.847	459.088	649.147	577.081	615.145	533.544	513.551	498.063	629.975	1704.25	819.205	863.762	653.199	687.387	609.366	558.166	739.047	521.026	620.319	717.443	576.57	717.295	930.688	651.766	918.019	529.794	777.77	654.154	624.268	868.74	691.797	697.744	536.784	551.156	669.609	623.551	484.476	571.189	543.635	503.293
neg_13411	13,14-dihydro Prostaglandin F1a	726.646	1193.75	1039	689.622	824.457	889.826	1840.1	1448.23	1490.77	2356.86	544.668	1201.37	2331.9	4164.77	919.873	2520.48	992.538	294.725	1025.54	1694.57	2103.54	1131.45	2325.71	1715.16	1939.59	1143.13	1056.9	1115.03	1591.49	607.286	824.54	793.222	135.254	871.298	209.026	1303.45	466.016	2303.82	762.237	1835.88	1807.67	3649.23	1233.43	2188.88	2265.94	1605.43	1017.78	1147.14
neg_13414	6-Decanolide	386.494	656.845	581.503	409.018	452.129	489.926	964.934	749.083	804.237	1163.89	307.595	638.17	1224.21	2331.6	491.297	1306.84	542.963	309.155	612.559	933.875	1161.55	607.682	1153.87	946.894	1038.98	625.379	567.015	589.472	843.261	323.852	493.493	434.755	92.6933	483.319	105.668	731.907	254.29	1321.96	398.928	1047.53	981.87	1875.24	725.391	1181.42	1249.88	908.861	529.567	608.928
neg_13416	3alpha,7alpha,12alpha-Trihydroxy-5beta-cholestan-26-al	159.586	801.659	454.805	846.675	204.045	403.922	109.583	431.691	143.422	147.042	225.292	224.618	161.445	145.303	160.774	220.712	1914.95	3312.99	574.28	646.582	622.186	392.594	615.346	292.497	456.503	279.688	460.354	536.626	609.477	746.686	1328.5	764.58	703.415	189.162	1733.08	1488.26	898.191	2222.11	1019.87	1303.17	1436.54	413.683	1097.51	681.385	209.123	827.688	158.276	181.664
neg_13430	2-Octaprenyl-3-methyl-5-hydroxy-6-methoxy-1,4-benzoquinone	510.371	198.566	445.041	269.058	483.818	309.317	149.396	537.631	283.407	412.2	690.897	212.549	854.667	288.902	229.986	1720.16	298.163	353.13	325.167	404.173	864.756	648.626	480.569	436.31	1654.43	1618.94	588.575	548.129	623.132	456.213	1645.95	424.191	259.432	515.646	88.5747	296.965	272.046	727.938	330.582	519.112	275.114	386.366	423.951	319.607	246.384	52.7104	165.794	1106.52
neg_13445	MG(a-17:0/0:0/0:0)[rac]	1560.81	2288.54	1402.82	1636.61	1616.35	2070.06	1149.21	2382.78	1578.29	1649.11	3285.17	5222.58	1758.33	1633.45	1449.52	1570.42	1997.75	4290.95	2178.61	2423.84	2473.14	2360.18	2007.7	1661.82	2331.08	1832.59	1899.33	2207.05	2058.28	2414.81	3230.69	5246.6	2680.99	1492.66	2730.09	2711.07	2651.03	2710.29	2131.96	2546.5	2029.69	2389.62	2132.09	2167.87	1419.03	2436.38	1383.24	2126.29
neg_13487	7-Amino-4-methylcoumarin	24.7214	55.7125	36.7034	43.078	28.0766	33.7062	45.5398	39.019	48.4382	59.6787	23.4071	95.1525	50.3737	59.0055	33.254	50.68	32.3497	23.8888	42.1691	34.9926	53.2584	49.3033	48.685	26.8085	35.5879	41.6866	33.9459	30.1466	40.9041	37.3474	41.6558	70.8448	18.5436	32.9134	27.9894	35.8957	41.5487	22.2884	31.1026	35.6128	39.929	44.2009	20.2519	35.0985	29.7473	44.5711	48.5766	32.8619
neg_13490	6-Deoxyerythronolide B	69.2965	205.898	55.2289	54.5054	89.753	167.531	69.3981	229.774	76.6354	100.687	276.02	231.135	84.4161	120.951	85.0592	98.2976	85.1489	136.556	68.684	92.7496	108.484	85.6393	107.851	108.124	102.027	59.5477	70.7991	95.2047	111.1	87.2596	160.918	397.179	124.001	73.1269	142.666	166.295	169.524	158.76	98.5405	155.917	81.6687	212.872	141.375	179.434	110.145	121.106	51.0046	152.107
neg_13495	LysoPE(0:0/18:0)	162968	273824	218995	223952	161929	189817	237998	208963	241132	290648	151557	412232	305639	276365	203081	256031	175763	145032	231046	200384	252875	269520	232344	176976	229350	235531	210076	168411	226711	219813	199824	321372	121206	167503	173136	197874	215115	147286	188132	186493	244566	243051	135430	205373	165027	224507	241308	166787
neg_13499	Fumitremorgin B	196.06	263.847	240.571	151.013	239.173	207.905	374.065	283.403	315.789	428.285	131.305	289.359	530.31	810.178	208.385	548.508	245.007	89.0546	214.435	346.938	499.22	243.624	498.311	363.182	375.689	214.583	246.376	232.132	325.183	109.079	175.209	207.278	26.4895	222.043	23.4769	313.535	118.604	476.341	159.191	401.457	338.783	632.306	293.193	420.093	478.563	378.184	221.35	267.239
neg_13515	Leukotriene B4 dimethylamide	178.064	202.245	142.589	239.489	170.731	158.035	191.973	213.725	154.373	137.184	235.764	278.075	182.779	278.837	179.69	180.736	284.95	239.716	123.647	192.173	261.181	104.95	181.427	90.7179	183.967	144.634	70.2543	154.779	126.749	182.548	201.724	137.895	179.845	202.324	156.009	200.223	185.487	283.906	190.441	226.586	194.683	127.881	342.918	178.324	167.084	196.124	203.302	195.148
neg_13517	Maslinic Acid	65603.9	111413	90172.6	90413.6	64899.9	72767.9	95686.9	80116.2	97335.2	119650	57778.7	185541	118633	103532	80016.5	97762.6	67245.6	48928	92087.7	78704.6	105640	108888	89912.4	62905	89143.6	90271.4	78465.5	60619.8	85764.4	84316.9	65943.5	119920	41534.5	63721.3	61416.3	78117.9	87716.6	54227.2	71519.4	71356.7	102375	99230.9	48909.4	80799.9	62197.2	88413.4	100779	62718.4
neg_13548	Glycyl-Glutamine	713.518	666.581	753.298	757.653	727.634	663.759	700.417	685.354	733.501	772.044	671.378	777.589	930.223	821.132	716.184	776.11	674.389	533.767	825.096	724.864	805.275	877.199	737.231	721.864	841.995	883.942	756.203	719.918	777.627	798.125	640.579	659.198	657.601	688.021	700.586	658.101	729.149	628.2	709.016	699.882	855.101	764.625	706.12	784.07	669.104	746.304	706.416	664.294
neg_13552	Dodecanoylcarnitine	1071.73	1447.36	1014.92	1604.37	915.45	507.389	1152.12	753.397	787.582	763.409	1195.08	1354.06	840.353	1104.72	1154.02	1250.31	1327.64	1978.94	547.759	934.225	1353.88	454.077	733.585	469.659	987.552	643.415	489.358	612.82	634.637	760.501	1014.38	575.364	970.923	1000.01	754.746	824.055	1028.37	1304.27	786.383	572.337	1020.75	582.525	1130.72	760.132	798.468	653.18	1548.67	873.698
neg_13574	Cytidine	244.57	237.96	259.989	259.967	250.106	231.188	248.101	230.603	261.728	262.447	219.7	270.204	302.606	270.699	276.412	265.885	238.341	200.663	293.493	253.934	280.378	285.506	258.009	256.317	268.864	293.468	249.748	251.053	268.415	255.378	217.928	224.884	214.175	240.027	232.355	236.726	262.823	224.959	236.118	243.094	278.672	256.31	235.096	264.076	233.549	256.734	236.771	228.134
neg_13590	5-Phenylvaleric acid	1.73091e-09	1.73091e-09	1.73091e-09	1.73091e-09	1.73091e-09	1.73091e-09	1.73091e-09	1.73091e-09	1.73091e-09	1.73091e-09	1.73091e-09	1.73091e-09	1.73091e-09	1.73091e-09	1.73091e-09	1.73091e-09	1.73091e-09	1.73091e-09	1.73091e-09	1.73091e-09	1.73091e-09	1.73091e-09	1.73091e-09	1.73091e-09	1.73091e-09	1.73091e-09	1.73091e-09	1.73091e-09	1.73091e-09	1.73091e-09	1.73091e-09	1.73091e-09	1.73091e-09	1.73091e-09	1.73091e-09	1.73091e-09	1.73091e-09	1.73091e-09	1.73091e-09	1.73091e-09	1.73091e-09	1.73091e-09	1.73091e-09	1.73091e-09	1.73091e-09	1.73091e-09	1.73091e-09	1.73091e-09
neg_13593	Levonorgestrel acetate	90.6419	87.894	101.315	102.081	111.359	70.837	77.7268	66.9099	65.1855	69.8887	69.2459	67.6707	83.0475	94.7897	106.709	96.3417	86.1684	92.2505	82.3053	70.9626	73.6592	88.0612	63.734	88.9763	77.828	90.3296	59.4468	71.763	71.956	61.5199	81.0283	74.2096	70.1236	95.8628	66.1775	77.0764	88.8608	84.2392	94.3084	86.2761	63.5187	86.8013	78.7118	69.5154	76.9375	94.6634	65.5127	62.3628
neg_13602	Melperone	6794.75	6434.85	7207.8	7464.56	7064.29	6670.81	7030.56	6755.2	7333.52	6781.44	6912.93	6688.86	8928.82	8369.28	7028.41	7540.09	6952.51	6704.28	7779.66	7272.74	6756.03	8265.19	7069.04	7764.32	7577.09	8382.35	7367.98	7519.24	7542.29	7580.22	7221.34	6833.1	7062.78	6699.52	7000.58	6265.63	6820.39	6353.9	7067.58	6464.32	7629.93	7012.82	6972.22	6953.85	6416.51	6893.92	6477.87	6201.33
neg_13616	9,10,13-Trihydroxystearic acid	1.73091e-09	0.0116181	0.0309787	0.985554	0.00145115	0.0302171	1.73091e-09	0.104725	0.0233848	1.73091e-09	0.00534405	0.0129714	1.73091e-09	0.00621632	1.73091e-09	0.0504647	0.000805796	0.0185758	0.000201602	0.00899247	0.00783716	0.0332392	0.0106397	0.0497986	1.73091e-09	0.0143949	0.00573558	0.0310219	0.0423836	0.001676	0.0754929	0.0322554	0.0398752	0.0187978	0.0670161	0.0151785	1.73091e-09	0.00498554	0.000990109	0.0489561	0.0175906	0.0392899	0.159861	1.73091e-09	0.00550551	0.0732463	1.73091e-09	0.0160077
neg_13618	2-Deoxybrassinolide	787.747	912.732	734.631	1101.69	781.89	650.661	355.128	651.583	910.04	596.858	872.334	716.051	969.698	665.808	620.754	618.624	934.897	2775.25	935.828	912.228	527.4	809.921	631.074	583.725	868.922	567.093	960.851	901.058	611.352	868.488	1066.91	723.877	1626.02	634.143	1137.33	612.468	623.671	861.829	750.98	508.992	437.199	381.987	623.688	519.39	508.521	557.705	786.781	627.843
neg_13634	3-Oxopentanoic acid	1019.01	1825.21	1439.64	925.887	1184.08	1407.5	2625.25	2410.63	1998.1	3126.86	823.083	2100.63	3426.7	6574.17	1141.3	3143.04	1576.42	402.552	1342.96	2499.9	3083	1494.6	3267.85	2550.43	2666.29	1689.28	1595.86	1631.58	2400.26	836.171	1020.79	1278.47	181.006	1189.52	317.954	2082.82	715.416	3509.39	1069.37	3062.3	2510.41	5438.2	1896.79	3097.6	3485.8	2283.47	1245.19	1668.76
neg_13638	Palmitoyl glucuronide	3725	6638	5126.02	3768.34	4354.96	4496.02	8883.09	6809.14	7740.64	10998.4	3241.36	6638.24	11300.9	22675.3	4771.15	12656.6	5596.81	3207.63	5596.17	9050.55	11210.8	5753.16	11742.3	9089.36	9909.23	5594.37	5693.51	6010.31	7833.39	3576.86	4987.52	4998.57	1785.82	4489.53	2111.25	7063.91	2896.91	12773.4	4113.5	9316.21	8582.79	17324.8	6675.84	10557.4	11476.1	8029.6	4899.21	5907.65
neg_13640	4alpha-Carboxy-5alpha-cholesta-8,24-dien-3beta-ol	8218.4	13292.7	13020.7	8586.08	9560.26	10325.8	19056.2	14821.1	16498.2	23949.5	7101.82	14807.7	23898.2	42694.2	10516.3	26817.1	10957.2	4728.44	12376.7	17581.8	22887.8	13078.7	23879.1	18090.6	19287.4	13009.1	12213.4	11900.4	17037	7970.54	10158.3	9920.66	3453.88	9707.46	4019.91	13661.4	6376.55	21765	8836.93	22046.5	18849.1	36205.1	12946.7	21811.1	21479.2	16854.6	11270.8	12339.5
neg_13642	1-Octadecanoyl-sn-glycero-3-phosphoethanolamine	1211.62	2049.81	1670.93	1225.92	1484.29	1490.79	2828	2188.98	2435.77	3476.73	1071.23	2099.88	3476.2	6135.13	1590.12	3822.49	1774.97	703.416	1838.62	2683.85	3354.09	1810.08	3475.94	2753.59	2912.62	1856.56	1850.97	1814.31	2555.77	1198.72	1429.57	1516.35	389.786	1477.74	518.684	2259.69	884.524	3465.03	1365.58	2755.4	2789.92	5259.76	2131.71	3269.67	3339.43	2556.91	1672.79	1774.42
neg_13673	Undecaprenyl phosphate alpha-L-Ara4N	908.778	1433.03	1182.18	836.967	1019.64	1137.43	1928.08	2427.78	1591.97	1621.93	880.22	1757.63	2151.85	3890.58	850.991	2007.9	1546.38	547.566	1096.68	1930.59	1902.78	1378.28	1918.53	2021.21	1680.96	1203.15	1198.99	1232.47	1976.25	715.349	750.758	1145.65	200.068	979.255	315.121	1791.31	675.886	2312.54	936.522	2316.95	1566.36	3341.27	1305.33	2004.79	2441.32	1914.8	844.118	1314.65
neg_13677	Ginkgolic Acid	2498.45	3102.7	2673.08	2240.92	3821.62	3745.13	3841.78	3815.59	3234.08	4063.96	2540.06	3685.58	4752.03	8578.95	2961.27	4732.1	3712.34	2864.49	3178.06	4404.21	5216.57	3550.41	5408.43	4104.34	4342.78	3534.82	3641.55	3840.75	4702.64	2697.75	3027.07	3466.95	2295.84	2756.75	2251.19	6381.29	2440	7591.72	3639.67	7428.92	4864.45	8701.04	5086.92	5814.07	5021.9	4858.08	2139.69	3541.42
neg_13679	3-Hydroxy-1-phenyl-1-eicosanone	849.096	2565.55	1520.62	2447.06	699.012	1317	466.415	1573.52	621.212	794.488	1001.24	1315	1054.21	633.109	576.105	565.39	4159.37	4188.87	2357.71	1913.87	2631.64	1104.38	1216.9	741.894	3141.61	1137.14	1272.24	1145.13	1138.02	2369.07	789.611	1560.12	1956.67	858.337	2438.2	4498.34	2134.03	3777.58	3773.95	2923.61	3972.43	2583.17	3724	3399.26	724.976	4390.96	654.869	820.525
neg_13682	Dynorphin B (6-9)	7429.12	7842.92	8144.34	7848.27	7573.15	7804.62	8613.41	8315.27	8699.97	8233.11	7693.59	8349.35	7648.25	7828.43	7894.04	8848.18	8011.69	7668.42	9528.49	8730.99	8590.66	8907.81	7627.49	8670.59	7566.97	8291.2	7554.47	8074.27	8505.93	8255.18	8242.8	7708.45	7624.11	7729.52	8430.72	8110.46	8475.98	7366.22	7898.07	7367.14	9156.36	8507.99	7889.77	8705.91	7840.92	8865.58	8079.14	6926.94
neg_13688	PE(20:5(5Z,8Z,11Z,14Z,17Z)/24:1(15Z))	1327.07	1004.59	1010.5	1292.52	1605.37	1512.41	1089.82	1393.26	1037.94	1025.43	1283.67	1377.46	2146.28	1856.15	1248.24	1382.15	1420.46	1196.58	1322.77	1391.39	1521.05	1784.47	1985.9	1450.59	1503.71	1837.24	1842.24	1757.38	1782.47	1652.87	1423.02	1721.25	1241.63	1262.62	1105.22	2365.92	1155.07	2193.69	1773.83	2447.66	1743.75	2468.32	1930.55	1925.81	1403.42	1680.76	866.395	1606.02
neg_13694	Calcitetrol	476.979	583.363	427.051	492.925	527.104	583.97	414.546	775.292	572.14	427.447	596.592	675.048	665.129	584.637	429.158	506.872	836.143	857.679	969.83	990.106	1098.4	717.068	836.683	587.54	1282.03	625.126	727.704	730.955	742.925	947.133	632.598	907.12	896.662	603.189	899.315	1125.41	698.314	1249.98	1194.58	1258.63	1112.58	879.801	1108.75	1077.02	595.809	1372.26	437.009	587.311
neg_13695	Momordol	1136.93	1292.97	1149.31	1338.44	1179.52	1237.64	769.835	1226.2	1278.98	1096.29	1259.22	1249.84	1520.55	1318.77	1178.79	1157.07	1274.3	2707.47	1417.57	1518.31	1237.41	1443.09	1238.22	1302.27	1488.45	1036.37	1322.42	1323.83	1058.51	1208.06	1597.98	1243.75	1516.37	1145.34	1312.39	1101.34	1024.33	1423.95	1204.44	1169.45	1102.01	1074.96	1164.35	1115.69	1145.23	1230.81	1129.13	1199.48
neg_13720	PC(22:2(13Z,16Z)/22:5(7Z,10Z,13Z,16Z,19Z))	1116.52	1033.57	928.799	1053.77	1112.28	1007.52	746.114	996.365	1054.4	867.098	989.651	811.145	1224.61	1163.23	1089.81	975.694	1083.66	1388.57	1417.83	1298.25	1071.31	1187.71	1020.83	1146.13	1294.19	1308.54	1155.76	1078.26	963.923	1058.53	1000.43	974.855	1115.98	988.048	1123.61	1128.71	1168.13	1220.73	1102.29	1405.89	1204.12	941.108	1219.86	1143.06	820.433	1008.22	831.345	852.933
neg_13726	(3beta,5alpha,9alpha,22E,24R)-3,5,9-Trihydroxy-23-methylergosta-7,22-dien-6-one	25.8073	29.6032	34.6192	28.0221	43.2328	132.545	57.9844	115.872	99.2048	56.1151	30.1841	1.73091e-09	83.5496	71.5081	42.2381	230.969	227.673	841.955	138.924	154.52	78.6964	127.149	215.941	170.141	235.61	41.1841	257.524	161.765	113.809	71.3759	709.867	192.716	300.688	102.948	291.531	100.935	20.9611	113.989	136.932	8.47041	19.6292	1.73091e-09	1.73091e-09	1.73091e-09	199.103	1.73091e-09	58.7047	16.6468
neg_13731	17beta-hydroxy-5beta-estran-3-one	1282.61	985.742	752.163	808.939	1681.34	1710.71	1166.67	1950.33	726.091	1060.54	1246.2	1592.41	999.285	1703.57	1151.68	765.453	949.235	348.001	625.525	1077.63	1347.79	731.086	1414.53	1420.63	534.253	720.669	1488.88	1305.57	2297.45	1023.57	559.324	1604.17	981.19	899.431	970.555	2340.42	1016.21	1392.04	1451.4	2100.11	1036.4	2249.51	1722.8	1993.27	1386.84	1528.63	575.627	1527.68
neg_13734	Citalopram N-oxide	1112.87	879.934	674.041	737.589	1615.93	1733.22	1236.89	2479.65	841.145	1174.07	1702.5	1705.27	843.976	1641.16	1015.54	810.287	966.061	361.293	708.701	1272.62	1331.47	672.191	1394.23	1501.56	530.013	682.316	1498.9	1193.58	2484.68	1105.93	640.848	1733.84	1057.4	903.393	1055.38	2772.13	1121.74	1502.96	1534.28	2224.24	985.133	2392.42	1600.8	1919.22	1597.17	1835.84	561.232	1532.18
neg_13738	(1R)-5-[2-[(1S,7As)-1-[(1S)-1-(3-hydroxy-3-methylbutoxy)ethyl]-7a-methyl-2,3,3a,5,6,7-hexahydro-1H-inden-4-ylidene]ethylidene]-4-methylidenecyclohexane-1,3-diol	3656.78	3965.13	3919.78	4026.34	3828.77	3957.6	3852.84	4154.19	4261.48	3933.83	3971	4062.42	4724.91	4642.07	3877.34	4197.86	3895.7	4915.74	4522.58	4447.06	4190.06	4463.11	4124.19	4360.92	4244.37	4289.75	3975.28	4188.52	4125.72	4068.41	4360.74	4108.81	4187.41	3772.6	4163.51	3899.07	3910.53	4253.78	4183.59	4218.61	4064.14	3984.73	4026.47	4056.21	3763.91	4011.39	3743.24	3690.63
neg_13740	troglitazone	37.2179	16.8879	16.7119	19.6499	49.7296	59.9698	31.5452	71.4527	5.27273	28.8846	74.6151	65.7042	23.4146	63.7578	27.3322	15.0145	30.8952	1.73091e-09	15.6812	38.3413	44.3887	1.73091e-09	38.4455	52.7137	4.64169	19.8978	64.4081	32.2627	102.605	41.1114	1.73091e-09	58.3878	28.1329	20.7179	18.9387	90.4748	22.72	43.3975	44.5374	87.2078	30.669	64.7818	63.0374	64.5147	42.739	52.4062	7.24328	68.0188
neg_13746	1-(3-Methylbutyl)-cyclopentene	143.639	126.466	89.2858	166.829	169.368	162.128	24.6154	153.712	158.819	125.155	175.339	128.821	178.729	81.988	126.888	71.8305	168.121	1381.54	183.869	206.087	135.447	248.523	104.61	108.307	201.4	95.7063	154.604	168.883	139.059	181.755	435.083	118.653	256.488	192.47	209.517	119.428	158.727	217.742	174.198	116.131	107.56	69.8122	113.407	126.025	114.78	112.413	147.046	146.669
neg_13753	Serinyl-Arginine	4420.02	3675.02	3682.67	4679.42	3682.36	1273.77	4451.53	1233.69	1592.48	1988.38	6123.74	3896.23	1387.46	1253.15	5580.94	3324.74	2505.06	1700.52	1222.13	1261.88	3992.75	1095.89	1051.31	1530.16	1705.31	1080.84	1643.24	1219.94	1274.21	1510.15	1402.29	1100.88	2418.56	2969.37	3110.92	3649.51	2618.18	3399.88	3432.38	1336.9	3961.11	1487	3648.3	1461.51	4156.19	1241.27	3689.94	4510.85
neg_13755	Bafilomycin A1(Baf-A1)	227.425	235.294	239.701	158.342	183.991	122.71	84.6193	134.88	233.484	313.136	167.006	150.046	119.175	90.8454	180.637	173.509	114.589	517.639	270.143	350.164	167.167	286.196	303.789	157.571	248.111	130.497	180.587	262.286	180.124	232.536	575.922	186.379	229.261	165.886	252.773	162.236	189.394	137.786	106.993	176.94	52.7676	621.576	100.403	434.443	96.4566	153.932	190.259	123.409
neg_13769	13-Hydroxy-9-methoxy-10-oxo-11-octadecenoic acid	119.068	113.4	101.704	81.6118	135.841	136.653	94.078	134.852	79.4373	94.152	175.363	231.952	78.3687	130.486	86.5906	98.3492	119.696	156.339	99.2651	143.402	138.936	140.489	102.552	129.616	130.695	87.5602	94.3772	113.083	130.007	118.241	162.754	133.107	106.613	113.071	77.7358	211.92	127.317	240.629	186.396	141.353	126.433	247.963	176.817	167.36	116.119	166.81	91.8303	137.887
neg_13774	Heptanoyl thio-PC	4835.15	3320.2	4395.99	4265.44	4283.83	4294.87	4621.16	4820.06	4223.59	4859.93	4083.26	4182.08	5033.06	4554.88	4717.77	4772.36	5187.7	3338.07	4201.93	4183.93	5575.19	4208.59	4250.2	4187.52	4978.27	4667.56	4816.7	3760.23	4518.5	4975.14	3451.27	3420.16	2865	4222.1	4128.2	4119.42	4589.92	4438.82	4081.09	3151.98	5439.44	4129.57	4049.05	5025.71	4578.16	4067.88	3967.06	4533.4
neg_13780	11(R)-HEDE	1472.04	2602.43	1809.29	1227.14	1739.56	2072.72	3389.42	3306.02	2580.56	3960.35	1424.44	3110.98	4536.77	8521.65	1554.79	3942.14	2300.37	777.828	1912.79	3171.39	3744.63	2176.3	4309	3420.64	3505.14	2319.13	2245.92	2387.67	3370.31	1351.63	1588.75	2174.94	331.814	1697.87	572.143	3096.94	1238.94	4584.85	1663.89	4285.22	3272.54	7771.13	2845.23	4109.16	4533.95	3191.22	1742.9	2272.66
neg_13781	Isolinderanolide	86.5351	214.445	143.63	43.1311	122.246	187.224	296.805	284.972	219.125	328.963	97.6853	249.453	408.289	761.893	96.74	365.266	184.809	39.1511	140.428	286.335	342.732	155.521	415.222	321.138	333.451	174.044	182.41	176.24	287.271	55.4498	106.655	162.181	3.95179	126.569	3.87978	257.905	73.0192	402.81	101.406	401.948	287.027	711.774	228.318	364.524	423.198	282.154	127.036	195.187
neg_13786	Stearyl citrate	3376.12	5759.04	4314.48	3049.15	3849.64	4769.39	7695.81	7986.88	6244.13	8631.33	3276.05	6802.6	10256.4	19002.8	3504.82	8954.87	5483.58	2081.91	4280.11	7398.6	8372.09	4951.13	9566.13	7882.87	7791.41	5391.83	5301.85	5252.12	7716.66	3026.15	3559.82	4879.27	1099.09	3847.14	1650.13	6884.16	2788.22	10254.6	3746.61	9304.95	7254.08	16793.5	6174.79	9000.05	10400.2	6734.03	3872.97	4935.05
neg_13809	(1R,2S,3S,4R)-p-Menthane-2,3-diol	224.179	62.4049	166.064	125.4	438.231	171.687	105.036	132.49	93.8081	52.3592	173.988	209.506	211.69	240.577	116.198	123.759	169.412	170.104	84.2266	208.117	159.788	240.106	148.983	215.09	107.944	112.204	125.278	188.048	212.868	139.479	70.6165	88.0457	146.437	197.687	106.771	450.03	107.234	433.539	607.221	445.577	98.1756	495.221	259.863	211.085	134.496	285.836	99.9571	114.78
neg_13812	MG(0:0/22:1(13Z)/0:0)	111.717	53.5171	63.5976	140.729	71.0111	50.8308	43.1475	41.9267	208.261	83.4298	40.5706	44.3403	157.995	53.8985	37.543	38.4648	91.1717	152.371	130.342	123.309	59.3218	93.5584	59.4899	34.4519	67.2978	81.3502	86.0434	57.7932	65.0556	71.1873	91.6797	149.257	101.309	45.1999	168.052	95.5322	96.0457	89.8073	120.305	77.527	102.991	83.9367	110.649	70.6552	37.0536	152.986	87.9983	81.4495
neg_13813	9-Octadecenoic acid (9Z)-, (2-hydroxy-2-oxido-1,2-oxaphospholan-4-yl)methyl ester	408.163	472.203	488.518	409.613	509.651	441.085	522.599	536.479	552.98	517.313	456.402	581.326	572.748	983.485	468.38	562.782	461.323	310.714	579.306	671.566	733.316	504.336	584.986	729.767	568.369	572.517	473.295	619.691	534.651	420.885	387.931	625.079	385.06	535.778	385.861	447.108	469.52	709.435	514.162	686.321	590.021	553.342	610.931	674.399	603.104	560.797	398.024	547.096
neg_13816	Butenoyl PAF	299342	218306	299942	298922	321936	292995	313403	325052	320812	313867	396119	369087	359448	331092	322042	317450	153024	126995	171151	142984	170730	183338	148034	263025	171728	204222	165559	162444	174477	156615	126704	174619	121705	288424	147654	138156	213410	147052	154381	126543	166590	185602	134193	151606	303070	143797	284932	320077
neg_13824	Ginsenoside Rh3	723.833	483.545	920.314	753.87	770.197	690.557	678.075	760.42	888.762	797.233	806.208	712.539	664.08	607.445	762.542	630.864	364.31	343.586	395.808	306.974	276.99	441.157	313.646	625.194	337.154	432.817	279.334	290.792	274.681	295.066	263.885	306.814	335.191	779.137	400.872	242.647	481.354	259.725	362.038	225.787	319.247	341.902	228.119	273.034	646.208	265.314	723.538	650.875
neg_13846	Betamethasone 17,21-dipropionate	2861.3	2071.83	2235.04	2150.97	2777.34	1973	2529.21	2564.43	2263.87	2818.78	2727.82	3231.72	2251.4	3201.97	2368.78	2003.47	2551.78	1545.59	1690.48	2140.77	2730.3	1976.14	2114.04	2273.37	2123.8	1368.99	1340.25	1659.93	2167.61	2025.75	955.571	2049.19	1424.74	2144.55	1422.05	3437.07	2230.51	3565.53	2247.22	2655.92	2839.86	6029.77	3040.54	3858.11	2530.26	2602.1	2236.94	2108.56
neg_13854	MEDICA 16	1569.79	1620.53	1848.64	1493.35	1983.53	2009.42	1295.85	1699.33	1951.85	1248.56	1863.6	1477.9	1323.89	1371.38	1328.32	1967.09	2333.03	2859.91	2731.58	3061.49	2242.58	3138.33	2522.01	2548.41	2459.39	1746.95	2294.86	2625.51	2220.1	2126.09	2015.23	2306.82	2816.65	1721.48	1872.2	2589.1	1877.95	3916.28	3047.52	2488.69	1469.73	4819.5	2028.65	2397.25	1724.52	2201.3	1940.07	1750.93
neg_13855	Digitoxigenin	13.7967	9.05324	12.8829	3.98416	10.3336	3.66016	3.38183	8.19119	13.2567	6.26836	3.64987	8.21016	5.45447	13.5754	7.02607	3.73137	7.32634	9.13698	5.22198	4.5071	8.7858	3.44968	6.87251	12.1513	4.4042	3.68202	2.79832	5.88854	1.63571	1.54792	1.46453	3.6652	3.33475	5.76296	1.78997	5.99216	4.21369	11.4192	1.42737	4.95185	3.78027	7.75095	3.68428	5.06434	10.4497	0.966645	6.70647	4.64235
neg_13856	18-Hydroxycorticosterone	65.8153	87.7755	54.4891	45.1344	45.0713	85.7804	88.7987	99.877	61.5234	76.3529	136.519	145.416	51.7233	77.8961	62.675	70.4566	48.1013	68.6533	79.6332	76.3997	79.6542	58.7776	97.0463	117.613	97.6815	46.8485	67.213	74.748	84.287	110.769	88.3765	161.256	53.967	78.986	145.563	106.3	101.134	119.971	76.0907	59.0695	48.0861	79.6389	60.7705	91.3028	70.8939	106.375	52.7369	72.5423
neg_13859	PS(24:0/6 keto-PGF1alpha)	7379.5	4127.47	5416.03	5542.29	7279.7	4515.2	4890.43	5086.78	4947.58	5450.57	7179.88	7208.35	5133.8	4882.39	6105.36	4403.64	3407.82	3282.29	3631.11	3310	3809.14	4087.42	3401.05	4449.75	4334.1	3685.8	3639.98	3300.91	3495.87	3544.9	2998.11	3896.67	2791.65	5068.21	2942.93	3910.43	3997.21	4267.05	3854.04	3596.79	3900.92	5299.68	3725.23	4099.74	4776.14	2906.36	5509.54	5181.31
neg_13861	Methyl palmoxirate	276.966	202.515	206.012	211.672	305.547	203.736	276.096	203.552	127.556	178.091	287.519	226.582	206.793	265.614	256.01	237.746	196.709	188.752	143.075	166.714	234.672	166.642	178.222	177.75	243.156	181.289	169.775	153.017	156.408	170.434	208.447	184.436	136.674	210.175	181.321	320.996	205.229	378.398	273.332	269.424	294.434	392.679	376.625	301.904	248.599	286.914	169.723	285.221
neg_13862	Austroinulin	1118.71	1526.19	1146.97	1354.09	1507.68	1293.43	1020.49	1122.33	898.815	718.373	950.734	974.887	1065.28	1659.99	1034.74	1100.87	1298.53	1189.21	1171.7	1215.2	1401.6	1343.6	1545.35	1142.98	1210.85	1164.09	1279.72	1488.3	1544.95	1090.8	1384.77	1260.3	1005.8	942.929	849.17	2119.45	1011.33	2385.48	1270.8	2261.5	1270.45	3068.28	1971.18	1949.77	1260.07	1673.58	708.166	1273.95
neg_13868	LysoPE(P-18:0/0:0)	12610.5	15077	15656	14860.9	14816.2	12592.6	17213.4	12028.2	15585.1	19733.9	10027.9	23908.5	18322.6	17114.2	15769.2	18339.3	9307.04	10432.9	16821	13500.2	17786.4	16859	16812.5	13743.6	14930.6	14352.9	13811.2	10356.2	14695.5	12874.3	13534.2	12854	7294.03	11263.1	10335.4	12549.5	14232.4	12836.1	13693.5	15022	21951.4	20730.7	8997.13	17863.2	12299.6	15507.2	15957.7	11303.2
neg_13877	Methylmalonate	1614.02	1107.07	1448.6	1347.07	1597.6	1062.8	1237.87	1131.5	1507.97	1341.47	1082.75	1688.55	1123.15	1077.87	1399.4	782.992	979.064	1174.94	1207.69	961.861	1086.9	1636.61	687.352	1299.51	1050.2	971.326	623.529	968.723	858.836	902.579	544.88	558.082	701.701	1437.56	374.984	1039.36	1417.14	1615.84	1822.35	633.386	1178.05	1360.46	950.508	1175.23	1081.07	508.545	1912.51	954.288
neg_13881	Boviquinone 4	122080	81832.8	95231.3	96919.6	119881	72389.2	88717	81063.7	81510.2	96770.9	115907	108849	87932	76429.2	102677	78069.1	76096.6	86163.5	76673.3	73659	73163.8	76337.2	66384.6	82365.7	81126.1	62137.2	71460.8	72770.1	79949.3	84674.4	73186.1	76803.6	75826.3	82817.8	64569.4	99316.2	70857.4	101081	80934.3	84128.2	81955.5	119381	89901.5	93077.9	74055	72386.2	95917	89063.4
neg_13891	Oxacyclotetradecan-2-one	2270.57	2509.15	2190.25	2153.57	2313.14	1832.94	1736.65	1703	2416.45	1741.92	2624.15	2209.14	1934.9	1365.93	2620.12	2194.56	2244.5	3754.37	2782.63	2588.61	2345.45	2154.17	2099.69	2067.1	2541.39	1960.92	2209.57	2251.14	1673.01	2240.96	2067.58	2200.95	2754.07	2294.29	2576.95	2655.24	2681.79	3365.58	2773.45	2757.8	2951.8	2026.8	3052.05	2428.82	2320.95	2626	2283.68	2513.1
neg_13911	Docosanedioic acid	1612.85	2329.33	1767.97	2259.63	2120.59	1983.47	1177.72	2192.32	2466.21	1795.63	1992.39	2056.21	2294.53	1544.04	1874.23	1549.68	2521.34	5932.77	3873.86	3202.5	2296.91	2779.42	2082.78	1678.9	2456.32	1535.89	2013.36	2713.67	1823.68	2325.98	2735.81	2304.41	3365.11	2106.81	3625.6	2124.25	2181.81	3016.36	2473.03	3164.76	1838.69	1515.06	2237.71	1964.05	1640.58	2654.44	2074.49	1455.18
neg_13926	Decanal	64.3692	134.052	57.6663	43.8301	68.7169	105.441	79.8046	159.78	68.9668	130.791	247.643	638.441	63.8177	32.2399	76.0814	49.8108	45.2678	36.2704	66.9052	91.9263	85.5705	45.1046	79.5222	65.1741	47.0114	65.9061	125.293	96.4084	94.6632	67.1071	95.7192	340.317	93.5163	42.1686	98.4856	122.329	152.247	41.7747	47.4793	62.5242	88.1326	72.4552	66.8281	65.7006	99.8918	71.4244	52.6695	156.31
neg_13929	triacsin c	248.798	345.038	268.742	278.287	291.826	352.427	200.102	364.782	349.823	306.775	343.475	311.57	309.583	369.739	254.584	281.747	361.906	892.122	550.539	512.296	416.807	369.701	401.4	306.327	417.623	262.844	327.321	390.409	348.947	394.015	411.271	362.442	506.671	315.17	444.849	432.86	340.112	550.508	407.548	487.29	365.477	403.077	414.919	407.335	329.712	407.399	306.007	236.763
neg_13931	Oleandrin	10735	18887.2	8975	9051.77	10200.1	10936	11142.1	13272	8720.92	11005.3	14881.8	28275.8	10169.3	13251.2	9948.94	11025.9	8228.53	7035.7	7607.32	8425.57	12007.7	7028.82	7766.68	10209.3	8673.35	7124.51	8839.77	7773.67	8503.62	7777.37	7885.14	18782.4	8325.6	8015.7	9113.14	10872	13507.9	11648	7985.48	9859.24	10354.9	11338.8	10103.4	9916.8	11659.4	8995.07	9012.08	11569.4
neg_13936	(2S)-6-Hydroxy-2,7,8-trimethyl-2-[(4R,8R)-4,8,12-trimethyltridecanoyl]-3,4-dihydrochromene-5-carbaldehyde	131.601	235.48	249.083	227.507	239.129	468.536	180.318	358.35	400.788	367.155	266.949	134.319	240.039	149.465	260.092	466.995	500.328	715.122	392.543	369.115	431.665	277.663	578.177	666.684	730.132	137.187	808.132	711.294	346.175	201.498	1580.14	620.892	1131.2	503.551	916.675	418.229	137.595	189.678	577.634	127.576	155.222	91.6002	138.804	44.5446	864.814	104.056	155.405	192.888
neg_13937	20-Hydroxyecdysone	1001.44	1507.42	1084.68	1096.54	1128.75	1296.24	1078.6	1416.39	1208.79	1291.38	1350.34	1926.5	1058.87	951.284	1077.05	1224.91	1021.68	1332.72	1144.57	1240.63	1386.71	906.463	1071.22	1256.75	1153.08	584.349	1134.22	1188.51	1058.87	984.107	1765.33	1716.92	1377.13	1078.46	1325.54	1164.32	1247.18	993.776	987.242	986.822	1075.65	1005.05	820.428	994.579	1325.37	983.964	1017.3	1108.94
neg_13943	1,25-Dihydroxy-16-ene-vitamin D3	209.041	387.062	266.624	261.244	227.321	284.075	341.347	312.579	375.718	360.906	263.927	289.592	401.661	644.835	233.288	440.939	291.981	574.846	393.352	415.663	330.714	268.964	440.366	388.444	356.774	209.817	362.349	314.491	301.667	219.178	500.261	435.049	336.698	274.148	352.698	346.804	207.924	489.505	219.07	355.508	229.846	180.1	262.02	213.096	464.529	280.935	249.055	236.428
neg_13945	PC(22:0/22:6(4Z,7Z,11E,13Z,15E,19Z)-2OH(10S,17))	913.289	363.897	455.55	225.555	720.879	375.145	319.482	300.204	375.058	494.176	482.524	1337.66	65.0095	11.4646	431.767	216.826	63.4825	81.0485	357.576	201.962	318.479	156.749	94.4711	325.5	91.8906	1.73091e-09	97.9517	162.969	178.006	138.351	21.967	81.0087	27.1966	403.648	39.4604	434.651	666.112	353.762	334.707	192.069	401.937	394.905	55.4202	339.583	367.184	129.268	677.744	338.372
neg_13947	Dihydrotestosterone	100279	103474	112854	111339	100209	110926	117812	119669	120860	122923	110694	120316	134489	129367	100881	117995	100914	103135	122636	119294	112268	127359	112426	123061	117514	125330	107798	118787	128123	115368	119729	119694	111475	107280	111994	110269	109324	108296	119344	111105	119887	113105	109053	116227	104819	113045	106769	103215
neg_13949	DG(8:0/PGF1alpha/0:0)	8362.16	8372.41	8616.51	9011.45	9901.33	8252.26	8106.06	8385.81	8223.05	8298.76	7831.2	10509.3	8648.98	7116.79	9351.28	8069.83	6316.1	6528.32	11048.9	8646.2	7856.89	9624.26	7694.68	8603.95	7792.5	7990.25	8925.2	7892.58	8718.46	8247.23	5801.37	7473.19	5933.29	7530.98	6671.19	8588.01	9215.06	6392.69	8210.1	8281.23	11449.1	8751.77	5788.89	9062.13	8479.57	8473.98	8863.08	7562.49
neg_13958	15-Hexadecanolide	24.6628	1.73091e-09	1.34849	0.822686	51.417	28.4294	5.63964	27.3192	1.73091e-09	0.814516	8.64674	19.8711	6.4808e-05	42.1807	13.6184	3.66757	24.139	6.83553	0.659797	7.85308	43.882	27.5186	23.3179	14.0297	8.79185	1.73091e-09	7.5409	1.73091e-09	29.8286	7.98661	1.73091e-09	11.2173	1.52725	6.0587	2.92767	154.96	16.5594	107.262	51.4541	148.902	56.4195	231.323	120.569	83.7275	28.9902	118.43	0.293403	21.3605
neg_13959	7alpha,12alpha-Dihydroxy-5beta-cholestan-3-one	107.797	78.129	83.6338	109.975	108.626	91.9128	24.9535	86.6965	120.533	58.424	138.014	68.6288	48.0082	16.9847	94.7054	57.762	88.9978	252.596	159.504	111.683	55.5696	116.304	64.5423	58.039	81.9203	89.9377	105.356	110.161	64.22	134.735	118.386	126.552	185.966	87.5733	190.159	125.166	133.107	109.739	139.355	111.646	78.1512	32.8783	123.867	69.4324	42.1472	97.6565	84.5673	82.3024
neg_13967	ACECLIDINE	231.885	226.289	246.656	231.793	229.381	234.286	233.453	245.565	246.462	250.892	242.42	246.606	273.066	281.48	212.954	249.914	219.814	254.263	258.75	246.96	243.924	245.858	232.582	267.206	258.091	257.606	213.35	244.666	247.992	243.739	249.556	251.51	242.639	228.21	236.627	227.229	245.87	232.022	242.689	218.651	246.817	245.466	221.698	225.892	220.897	223.647	229.338	218.327
neg_13973	1-Octene	7.19231	16.0364	24.949	3.31137	8.64333	11.22	57.6507	40.946	50.3841	92.4505	4.45006	70.3297	97.7461	204.78	16.2858	103.228	20.9693	0.0136253	52.38	65.9051	127.687	42.2916	156.248	35.6746	98.2133	17.7044	26.4427	26.9279	66.9917	0.418801	13.7174	9.17355	0.0553401	5.71566	0.167911	43.7028	3.03296	84.8654	8.05438	66.3615	80.3583	208.776	4.08687	106.873	74.5723	55.9783	32.5378	16.9071
neg_13974	8(S)-HETrE	1437.13	2280.12	1530.93	1895.03	1575.58	1484.55	1310.56	1352.61	1122.05	1198.44	1747.39	1272.95	1403.29	2096.91	1484.07	1628.52	1480.15	2157.25	1736.74	1538.94	1548.51	1756.17	1833.96	1538.37	1716.94	1534.52	1594.2	1483.91	1572.14	1438.06	1917.95	1545.8	1655.4	1380.59	1170.46	2398.44	1388.35	2417.1	1821.55	2298.26	1674.06	2804.29	2076.36	1842.34	1525.87	2098.14	1384.76	1955.58
neg_13975	(3S)-3-hydroxycyclocitral	85.6178	76.3958	88.3605	79.3325	76.1808	72.9118	71.8393	83.0248	75.52	55.9201	52.7576	77.49	91.6389	124.627	60.0633	58.481	77.3614	111.913	74.4536	73.8229	116.056	122.521	75.3097	77.7413	87.482	103.862	75.1474	66.2514	84.0253	85.5696	58.7668	70.3262	85.3191	70.8143	69.4847	63.0444	77.9849	102.759	123.163	81.6662	107.083	75.6377	81.794	98.2999	79.7168	86.6718	79.4436	65.9197
neg_13978	Neoporrigenin B	17.4453	34.723	36.8345	7.90048	8.28476	13.2016	83.5295	41.0263	58.1317	126.179	2.78574	89.6061	129.104	478.585	17.7882	169.737	16.9015	1.73091e-09	59.2849	104.6	269.035	36.4413	302.338	65.5799	173.994	31.4317	26.4539	9.42832	141.717	1.48252	8.27111	15.9265	2.66535	12.0927	0.261427	68.1827	6.56242	199.223	10.1667	114.221	128.997	414.709	21.1345	184.237	126.96	86.7138	29.1044	28.307
neg_13987	[14]-Gingerol	3471.07	4745.79	4344.22	3985.92	2378.76	3323.57	3359.35	4425.72	4849.23	4390.36	6405.59	2660.97	2754.22	3043.23	4523.5	3299.85	2838.27	3710.57	9645.23	6058.22	3859.18	4892.86	9633.68	5440.23	4709.58	3699.25	8922.05	5408.1	4641.07	3959.99	8292.99	7294.14	2962.99	4933.62	2965.24	2239.75	4205.57	4388.92	4209.26	2633.97	2049.92	2068.79	1572.85	1834.43	5019.92	2535.27	6418.2	5105.92
neg_13988	1-Ethoxy-p-menth-2-ene	289.757	13.156	10.4956	23.2339	11.594	3279.93	47.6033	114.609	116.357	199.619	3090.07	112.755	182.384	299.648	11.3802	122.252	41.0146	175.201	252.169	303.759	186.045	211.205	301.353	1783.73	254.636	130.44	184.197	106.04	130.317	181.753	302.117	179.999	209.701	49.1643	245.246	52.7542	38.4711	314.593	179.938	289.182	142.471	301.391	240.914	245.151	69.4918	161.365	61.4589	3221.69
neg_13997	Terbinafine	69992.6	78963.2	81376.6	86675.1	88603.2	64853.9	58429.8	69886.8	75948.3	82103.5	148212	59581.9	85605.4	93628.3	81367	66662.9	82955.5	65683.5	57128.8	77200.9	79564.5	79777.4	77402.1	103657	92573.7	74819.3	62862	71162.9	70143.3	70952.1	82100.7	72322.2	87155.9	70657.6	106190	64845.6	74004.5	82566	59795.8	70297.8	66413.4	63357.5	70118.1	77093.4	56169.2	63507.3	59010.5	72592.2
neg_14010	Gibberellin A1	332.726	416.113	463.136	423.88	402.759	329.858	285.517	356.742	417.949	385.761	864.808	223.921	314.3	373.061	396.493	311.806	386.256	365.485	270.561	428.85	341.466	356.237	330.583	555.153	381.61	313.938	221.018	354.862	349.356	336.832	470.887	389.654	466.314	350.194	659.485	379.099	439.065	430.95	279.45	300.443	309.005	341.08	350.613	433.806	270.18	363.643	292.298	249.61
neg_14011	Hept-2-en-1-yl isovalerate	1165.01	1566.89	1167.2	1535.83	1382.25	1230.16	680.781	1380.8	1407.05	1086.73	1536.94	1556.46	1691.06	1316.21	1145.73	1188.52	1934.88	5051.03	2296.68	2511.68	1782.61	1973.74	1716.62	1168.6	2046.2	1387.88	1801.82	1870.28	1600.74	1885.75	2685.41	1644.9	2503.31	1322.59	2200.23	1696.22	1576.29	2139.44	1636.27	1816.06	1521.05	1346.32	1697.23	1723.34	1105.27	2054.98	1371.27	1166.74
neg_14012	2,22-Dideoxy-3-dehydroecdysone	2121.06	2570.08	2356.98	2452.8	2514.2	2391.57	2242.28	2705.45	3208.65	2830.76	2571.97	2866.46	3162.15	4237.83	2358.83	2962.28	2636.39	3449.3	3537.91	3442.92	3399.18	2908.71	3404.18	2704.2	3346.11	2434.31	2675.04	2695.47	2700.38	2534.19	2385.79	2829.05	2717.71	2375.09	2752.11	2767.35	2483.99	3768.74	2619.63	3439.54	3104.58	3447.65	2917.19	3230.37	2896.5	3021.62	2489.59	2247.9
neg_14017	1-(11Z,14Z-eicosadienoyl)-glycero-3-phosphate	101916	71031.7	62619.3	96743.6	116089	86593.6	92823.3	102199	64684.1	79210.6	100011	122321	86720.1	73543.7	82382.6	52103.9	67048	46227.4	54874.1	66247.9	84130.5	54202.6	72056.3	72818.6	59046.9	56506.7	75738.2	84385.5	100931	74022.5	46882.7	82064.3	77238.2	62309	76524.8	111768	65231.2	73515.6	80443.3	91389.2	87730.7	106126	105639	96210	77029.6	96305.5	74645.9	81426.7
neg_14030	Androstene group	1900.11	3668.52	1334.53	1250.53	1956.37	3167.89	1493.92	4249.4	1181.77	1891.74	3862.57	6420.46	1865.71	2011.01	1959.76	1346.45	1636.67	777.668	1065.1	2068.66	2306.31	1410.6	1831.66	1602.74	1180.32	1587.44	1543.16	1534.49	2108.75	1949.92	1272.84	7398.85	1687.01	1365.17	2055.34	4250.61	2963.8	2372.11	2495.85	3402.03	2943.55	3015.68	3035.63	2583.88	1785.89	2811.73	1219.66	2983.84
neg_14031	Retinal	19.4276	63.339	5.89353	5.65621	15.5081	42.3328	1.73091e-09	83.8002	1.73091e-09	9.79193	88.1618	128.639	8.78711	1.73091e-09	14.6739	6.0834	1.73091e-09	17.99	4.12978	20.3712	16.0203	1.73091e-09	5.61233	10.3773	5.85512	1.73091e-09	16.2534	1.73091e-09	4.85182	11.7453	2.44749	165.011	7.05924	13.6988	29.4853	90.0763	57.0772	27.8185	25.3845	46.0338	35.0014	27.4639	44.9936	34.119	17.1921	33.4385	9.05622	31.5824
neg_14034	Icosa-2,4,6,8,10-pentaenoic acid	44355	84132.8	32311.9	29504.3	47711.9	74476.2	35889.3	94492.4	28807.7	43754	92181.1	125556	42477	48699	47905.8	33109.6	41012.5	19204.4	26469.1	50086.2	56819.5	33657.4	43086.6	39595.7	27391.8	37688.8	38548.4	38132.5	51374.8	50153.8	33022.5	149919	41805.3	32620.7	51000.1	91980	67167.1	53415.2	57398.4	76855.9	66215.3	70382.1	72021.3	61480	42544.2	69585.1	27643.4	67678.5
neg_14044	<U+0394>17-U-46619	3706.43	7089.2	2933.05	2617.9	3915.27	6633.64	3388.74	8481.13	2736.9	3975.23	7735.77	10743.1	3756.32	4278.39	3958.27	3208.01	3674.85	2163.34	2532.97	4503.64	4931.51	3124.5	3988.96	3795.64	2507.48	3377.02	3490.06	3524.74	4745.67	4632.91	3560.05	13292	3950.12	3008.68	4803.42	8039.67	5974.69	4676.94	4954.63	6546.36	5553.38	6063.54	6028.49	5421.72	3742.16	6307.57	2635.94	5649.77
neg_14045	2-Hydroxy-6-tridecylbenzoic acid	608.569	324.902	263.821	215.922	1061.3	521.269	377.244	447.081	186.661	140.578	439.076	446.409	270.609	979.414	297.715	723.557	665.755	226.222	295.453	782.16	617.79	661.895	653.17	439.644	332.39	578.202	371.796	385.179	862.868	340.694	704.379	660.915	287.234	272.6	333.038	1001.58	437.83	1025.52	521.77	997.429	375.028	1968.32	938.479	776.106	405.34	1242.52	119.221	534.299
neg_14046	5-(10-Nonadecenyl)-1,3-benzenediol	769.585	903.262	761.563	819.672	800.565	1036.47	490.297	998.192	958.025	753.291	997.683	671.923	971.526	585.566	872.764	618.463	788.611	2135.98	1349.23	1297.18	904.296	919.659	890.967	803.604	940.198	636.882	762.536	1048.25	759.656	887.736	808.421	740.059	1312.13	923.002	1218.32	856.142	768.896	1177.01	883.721	1210.7	707.629	658.241	954.223	749.405	701.275	810.563	757.9	778.175
neg_14047	3-Methyl-3-butenyl apiosyl-(1->6)-glucoside	30819.3	64395.6	25229.7	25766.3	33876.5	64746.8	34155.1	89907.3	25427.3	42295.4	74957.6	106287	33567.2	41751.2	34144.7	27970.6	39261.1	16837.3	23404	42655.5	50047.8	28409.9	40927.1	35048.5	22752.6	31533.1	33925.9	35431.9	53777.8	43894.2	29071.8	132085	38987.1	28586.1	47780.2	90656.4	61925.2	45050.9	56736.4	67065	52461.1	60090.3	53133.8	55116.7	40579.8	62628.2	23502.5	51646.7
neg_14052	4-Amino-8-(2-fluoro-6-methoxyphenyl)-N-propylcinnoline-3-carboxamide	1554.16	2828.05	1203.71	1227.85	1772.35	2916.16	1637.38	3897.31	1200.47	1916.94	3331.07	4532.21	1614.54	2081.9	1654.3	1469.81	1868.23	806.797	1157.14	2059.44	2289.86	1407.43	1992.85	1708.63	1160.36	1553.86	1704.55	1709.34	2571.91	2129.03	1455.5	5733.2	1836.65	1367.54	2213.14	4013.05	2742.78	2181.22	2615.1	3050.96	2409.82	2860.56	2583.28	2549.66	1869.75	2947.26	1121.74	2337.17
neg_14061	Citreoviridin D	616.639	1158.17	487.853	365.879	694.461	1127.88	592.95	1430.17	492.995	642.886	1259.91	1504.92	525.932	719.404	607.049	569.877	714.315	317.029	456.353	842.685	818.181	535.11	678.442	681.226	374.77	546.819	496.641	608.59	896.96	733.275	605.613	1969.59	680.716	506.951	827.177	1470.78	1025.07	830.42	862.447	1032.99	842.997	1192.41	1001.14	938.301	613.011	1192.9	363.474	852.874
neg_14063	2-Amino-2-deoxy-D-gluconic acid	1877.6	2068.85	2030.78	1788.51	1890.88	2372.62	2066.94	2412.43	2830.9	2196.65	1915.35	2991.75	1720.18	1904.98	1858.08	1438.35	1756.96	1826.64	2231.71	2015.53	2035.89	2861.6	1401.32	2530.08	1492.15	1854.84	1234.17	1961.82	1806.69	1822.32	1320.85	1761.09	1474.8	2441.33	1033.95	1601.36	2943.58	2660.96	3317.5	1223.57	2216.36	2062.35	1705.82	2054.62	1864.3	1264.05	3013.6	1462.36
neg_14069	8-O-Acetyl shanzhiside methyl ester	324.663	718.646	232.589	191.56	366.417	828.745	343.744	1068.37	244.054	427.693	932.498	1422.78	257.773	365.988	358.219	268.033	403.854	136.806	210.176	475.789	549.496	252.879	365.764	331.345	147.189	247.05	283.396	345.535	495.276	434.968	294.745	1773.89	399.161	304.461	567.568	931.369	732.578	453.923	511.585	712.063	617.308	738.912	624.21	595.391	402.778	713.752	212.834	608.824
neg_14072	Devd-cho	62.5088	157.124	48.4526	44.3167	64.5711	175.413	77.9567	229.621	68.3363	87.7191	195.373	266.103	43.1751	90.0389	67.0242	61.0317	88.2483	36.2003	63.2046	134.37	106.666	44.3473	70.5877	81.4844	30.5805	46.9186	53.4315	64.8409	108.261	76.6125	73.7478	337.695	86.7381	74.1048	110.2	246.283	160.828	144.853	119.685	144.807	130.818	181.935	153.029	129.9	103.178	183.874	52.4979	110.548
neg_14096	Hexadecanal	1905.94	2071.68	433.671	702.045	407.201	2177.45	2702.29	895.227	839.196	185.12	3802.43	518.882	1101.31	787.255	924.986	531.25	962.872	1750.03	282.442	859.095	1128.58	196.289	274.848	2223.82	2663.23	669.931	313.527	1241.6	1015.6	4405.71	840.969	491.113	432.844	2184.73	1507.3	2017.65	2651.53	2799.04	1441.11	1185.94	190.765	766.001	593.392	2318.14	719.672	1473.93	514.936	338.633
neg_14097	4-Hydroxy-6-nonadecanone	1156.3	945.131	1657.1	1389.37	1242.03	1272.97	1298.2	1292.12	1497.4	1630.02	1196.39	2233.45	1540.08	903.127	1749.73	1228.64	369.604	435.294	1127.11	534.431	925.3	972.567	708.032	1002.3	873.928	645.533	798.441	670.786	961.501	702.671	497.902	572.552	358.34	1082.11	594.912	539.624	806.354	312.619	512.338	452.859	990.627	577.742	210.671	690.338	1165.05	558.775	1591.19	976.585
neg_14099	LysoPC(18:0/0:0)	61068.8	44875.4	69474.5	60896.1	66411.9	61776	60956.8	61541.1	66718.2	67366.6	59549.8	90691.6	73379.1	67164.5	68671.8	62893.9	31069.9	29660.5	54866.5	38612.6	52765.8	54031.1	41927.7	54463	45595.7	42053.1	42173.3	39793.4	52465.3	38819.2	35813.9	35598.2	24999.9	49891.5	34045.2	35060.8	43816.7	29094.2	33040.8	35216.9	48741	43271.8	21629.9	41286.2	60148	38872.7	64686.5	55166.2
neg_14100	LysoPE(0:0/22:0)	260383	188581	301618	270896	284743	274468	269001	268633	302616	293725	262701	391802	300551	280083	300891	273468	128866	114709	239456	161621	222681	232840	173211	234815	183507	178017	179597	165446	226639	163619	137366	144532	97801.5	212760	135303	145494	179724	118240	135942	141480	205873	176926	85930.7	174911	261383	161716	284040	231495
neg_14126	PE(22:2(13Z,16Z)/PGJ2)	105848	96143.2	150377	100442	104121	90615.7	80814.9	137307	193360	103126	181903	91475.4	118907	88761.7	83742.6	225468	97591.9	110291	141970	159377	233062	192870	175510	122281	192886	204641	96450.2	151479	323339	101362	236273	111603	124273	121280	115550	56978.7	69652.3	117878	65718	86431.1	123139	127777	122640	120103	65947.4	88845.6	84540.5	167125
neg_14127	PE(24:0/22:6(5Z,8E,10Z,13Z,15E,19Z)-2OH(7S, 17S))	2853.38	2663.11	4419.1	3080.33	3347.51	2354.04	1906.04	2230.16	4553.23	2848.35	1900.33	5202.61	1758.66	1427.41	3275.3	1567.88	1711.29	2147.68	2619.98	1130.66	2197.15	3505.08	804.036	3320.3	1250.77	1178.89	720.748	1503.59	1432.55	912.858	454.818	345.396	429.834	3356.6	207.085	1394.46	3988.4	1651.17	2665.35	129.917	1594.93	1373.67	423.725	1421.62	1986.64	262.329	5515.8	1363.51
neg_14130	9,10-DHOME	90.5027	76.8025	67.9158	75.8861	79.4177	75.6804	42.1214	98.6654	78.4836	55.8333	75.6084	77.6313	59.3253	57.0447	75.8939	64.9137	92.066	137.038	114.637	114.062	85.6383	82.2069	64.5979	83.1777	70.4715	80.3589	77.4894	93.8432	70.3024	85.5567	65.9268	75.4567	101.793	87.6798	72.6751	106.236	87.6697	117.554	98.6285	111.213	120.378	101.426	112.075	108.956	75.6089	129.718	67.9487	90.4838
neg_14132	MG(0:0/24:1(15Z)/0:0)	229.651	319.696	212.759	276.404	238.967	201.244	122.322	249.213	274.734	216.479	239.619	290.273	281.346	210.635	199.911	209.626	352.506	965.637	452.646	489.947	300.316	345.624	310.546	217.279	376.667	298.739	347.519	345.085	297.442	364.119	454.592	273.429	477.859	257.287	323.667	305.993	261.585	428.804	310.996	289.413	334.386	291.215	316.139	325.5	203.336	400.533	257.771	227.434
neg_14148	Catharanthine	1057.95	1215.82	1027.41	1045.55	1283.1	873.767	1092.38	833.362	824.503	1094.65	1499.57	1214.7	825.78	1060.75	1121.49	1270.08	1235.31	1151.87	826.502	1121.54	1417.05	992.324	1064.7	917.287	1259.43	788.09	905.896	987.196	1118.96	883.049	1537.52	1000.21	1104.59	1049.95	1206.39	1718.67	1323.79	1787.2	1276.87	1200.47	1441.92	1730.07	1940.23	1486.85	1294.14	1354.24	1092.88	1099.55
neg_14149	8-Demethyl-8-(methylamino)riboflavin	789.639	960.701	989.613	801.646	934.518	821.182	1067.57	926.428	938.539	890.126	1227.09	898.429	595.017	696.738	820.656	1000.55	898.155	881.849	847.562	978.211	918.788	774.448	756.101	960.55	676.444	627.559	600.249	850.144	1018.27	723.643	1201.79	879.585	1082.32	910.556	1149.65	1076.61	1062.75	994.433	764.33	794.224	996.538	1239.12	1113.23	1064.67	884.907	1216.3	821.357	713.489
neg_14151	3-Dehydro-2-deoxyecdysone	19.2889	15.4043	3.93054	13.1619	10.6931	14.1124	97.8011	39.9194	34.1065	152.383	13.9028	73.9356	106.903	417.25	7.44927	166.667	5.03985	32.7922	48.849	77.0426	218.48	29.5667	282.056	18.4247	112.352	22.2815	10.2399	11.4233	148.905	6.52033	15.5744	6.96292	23.3614	13.7244	5.80709	79.6538	6.86758	161.538	5.14933	146.751	140.847	403.156	14.845	220.753	125.046	92.2481	8.85426	6.89491
neg_14155	PC(18:0/P-18:0)	3839.54	3352	3813.81	3515.24	4654.44	3168.47	3896.35	2746.48	3175.32	3959.46	4135.42	5995.14	3014.03	3222.28	4371.8	4551.01	2315.91	2333.52	3020.12	2670.12	4259.9	3049.52	2738.32	2676.59	3086.62	2193.39	2465.87	2497.26	3259.04	2401.88	3143.74	2339.64	1771.21	3269.87	2306.99	3407.3	3372.9	2936.04	2626.78	2393.93	3974.3	3942.5	2358.67	3495.67	4236.8	3051.36	4285.09	3463.08
neg_14158	(10S)-Juvenile hormone III diol	477.987	511.125	444.826	418.622	568.281	414.412	520.172	351.31	369.037	459.602	551.829	567.628	346.053	449.325	513.536	577.627	521.581	528.35	402.947	498.98	621.497	418.306	467.916	350.054	477.803	328.302	406.185	419.48	517.555	385.024	727.656	438.808	483.206	472.911	480.979	778.527	605.797	762.883	515.272	538.772	682.106	809.084	878.298	668.147	573.175	671.364	503.218	482.658
neg_14166	Unknown 370	3626.64	3397.21	3553.17	2908.56	4972.29	2786.02	2239.97	2258.24	2006.19	1759.84	4167.92	3170.29	1265.76	2082.53	4116.31	3507.88	4737.46	7410.6	4279.58	3324.41	5678.5	2697.19	2886.46	2351.57	4589.44	2178.84	5393.56	2980.36	3793.55	4121.85	5625.21	3284.36	5227.55	4313.11	10873	11822.8	6432.64	11234.2	11309.2	5318.15	11105.6	1893.21	8785.99	2937.1	4095	4454.01	3055.38	3902.81
neg_14182	PE(24:0/PGF1alpha)	304.706	185.012	469.01	214.231	511.085	280.914	154.289	135.905	186.668	101.522	447.633	476.398	1.73091e-09	1.73091e-09	414.393	242.122	144.883	296.428	309.26	98.9787	462.021	65.5386	19.5568	107.809	185.599	1.73091e-09	277.933	75.3939	274.485	159.603	202.732	105.205	146.551	430.76	761.801	1058.08	684.808	638.422	699.394	203.896	1054.9	0.454298	240.943	86.8471	427.368	239.307	385.32	258.427
neg_14184	gamma-Linolenic acid	12266.5	5950.68	6849.7	7034.11	13688.1	12949	10741.9	17441.9	5822.38	9081.16	12318.2	9951.88	8980.41	14527.4	11132.7	8624.58	7802.98	3390.86	6549.23	9609.9	10759.7	6929.56	13738.2	10409	5914.01	5626.73	9884.96	9233.59	16227.7	8497.67	5533.72	9598.73	7166.15	7945.14	7376.16	18559.3	7034.15	12285.1	12717	18851.7	9381.19	16967.4	12339	16377.1	11617.1	14984.6	4724.64	12755.7
neg_14188	Calcitriol	536.852	676.217	544.358	361.728	748.666	630.833	299.134	967.964	560.606	450.617	919.538	506.965	353.301	215.067	643.427	539.02	375.141	749.831	915.649	667.9	468.343	514.149	543.609	793.681	851.599	262.387	663.811	631.118	878.502	589.953	429.923	957.804	545.372	828.917	1104.14	1277.71	495.797	1121.37	1143.53	1132.29	936.125	1521.32	690.37	1004.33	727.408	1144.74	438.309	517.964
neg_14193	21-Hydroxyisoglabrolide	113.858	119.835	110.793	67.8007	120.926	197.918	73.5214	268.938	178.07	106.251	186.025	110.272	81.1315	107.21	122.861	107.819	85.8507	276.879	270.764	220.294	143.516	146.964	194.566	196.35	254.314	75.516	192.103	181.489	216.503	161.123	133.646	237.913	117.787	202.799	218.264	266.501	136.064	319.252	274.571	268.908	193.933	309.752	161.981	260.261	188.733	304.722	98.6208	160.588
neg_14196	Udenafil	3602.12	4099.97	5175.29	2914.21	3934.17	5687.47	3659.81	7929.46	3850.49	2004.46	5483.37	3729.39	578.948	1047.2	3112.46	1947.64	2715.88	4951.78	4898.55	4370.54	2701.58	1989.99	1310.81	6885.94	1576.79	533.211	1800.99	4263.01	5236.77	3736.09	2451.71	5349.94	4718.69	6337.92	7121.51	9948.18	6285.73	7518.38	8214.1	4100.46	4918.53	7349.18	3710.09	5332.39	5503.56	8418.04	3445.33	1985.69
neg_14209	DG(15:0/16:1(9Z)/0:0)	781.257	744.196	944.287	565.412	810.507	794.458	834.532	815.673	300.528	732.333	1124.84	470.871	1015.28	760.079	777.444	1005.64	665.969	933.624	782.897	1136	579.843	373.787	963.488	950.096	624.185	1109.03	751.3	631.505	1230.93	716.834	877.365	599.381	874.88	976.999	1229.15	1604.54	1346.76	1179.17	1345.92	21.5789	1177.98	1272.82	2089.08	1371.99	722.425	970.83	641.281	705.077
neg_14219	3-(10-Heptadecenyl)phenol	341.127	50.3436	133.589	333.09	642.049	141.401	325.224	118.53	42.6551	28.2261	101.867	240.517	24.7462	51.2806	109.51	58.9827	127.211	91.0583	22.3131	49.9851	88.6573	36.2728	108.366	83.2731	38.9304	42.046	109.397	27.3628	57.5631	64.3732	54.4609	76.3526	30.3639	93.2874	86.7082	193.853	112.834	148.78	163.045	97.7641	81.8751	155.254	145.991	92.3667	121.691	141.984	62.3519	75.4964
neg_14221	13'-Hydroxy-gamma-tocopherol	1534.47	1492.23	1309.95	1650.22	1336.57	1430.99	1151.17	1477.97	1908.72	1466.1	1674.81	1593.11	1644.32	1439.03	1394.75	1365.56	1421.64	2390.9	1984.85	1816.2	1570.03	1528.97	1422.1	1362.52	1471.09	1366.15	1565.93	1460.74	1423.2	1533.51	1515.76	1807.09	1804.26	1387.7	2058.06	1708.61	1671.82	1920.33	1740.44	1666.28	1730.7	1416.51	1624.4	1554.89	1408.92	1894.88	1452.18	1484.85
neg_14228	MG(15:0/0:0/0:0)	180.59	189.15	157.132	165.725	186.094	192.801	131.466	201.156	195.391	166.61	202.15	178.263	182.431	122.683	186.456	149.198	164.721	280.744	226.891	233.631	189.342	180.959	193.763	184.584	179.614	169.556	169.763	214.589	157.177	204.278	138.999	175.896	228.309	198.881	190.859	230.247	198.878	291.677	228.11	290.75	258.82	209.498	239.208	227.877	167.997	242.433	146.806	194.66
neg_14229	Estradiol-17beta 3-sulfate	1072.32	663.067	657.791	769.092	1245.01	1055.87	995.312	1233.57	695.758	830.024	1123.26	993.549	748.049	1911.9	805.894	1231.32	1072.28	467.414	648.021	1330.78	1225.49	858.476	1183.93	947.436	665.508	751.856	805.127	912.602	1610.13	797.761	832.044	1006.79	649.6	709.529	730.837	1627.35	959.686	1529.97	1127.56	1399.27	819.582	2240.44	1367.51	1433.3	1033.65	1910.3	506.614	1100.73
neg_14230	Chidamide	316.584	925.8	273.384	270.549	317.018	753.45	454.533	1078.84	253.925	632.566	1055.63	1703.75	277.83	338.112	326.956	331.12	366.996	183.812	194.689	434.691	497.958	265.62	411.51	410.989	191.889	250.971	354.083	358.678	551.01	384.775	307.41	1245.22	351.816	403.049	652.706	1214.14	876.392	491.931	669.681	647.411	417.092	579.712	460.328	664.842	568.701	726.752	222.902	630.206
neg_14231	N-Stearoyl Glutamine	1708.81	2102.07	1771.05	1727.62	1869.28	1948.2	2067.74	2123.46	2487.48	2450.04	1903.78	2493.92	2523.26	5204.47	2061.54	2748.28	2096.18	2357.05	2513.1	3215.84	3346.08	2112.8	2849.34	2796.42	2209.82	1869.72	2113.17	2150.43	2638.07	1855.12	1873.48	2486.48	1737.23	1801.33	1958.33	2728.24	2019.03	3219.22	2304.62	3153.97	2886.9	2424.94	2192.82	3068.3	2727.81	2622.6	1912.05	1937.01
neg_14234	Farnesoic acid	243.45	340.039	209.226	225.219	235.508	240.554	128.674	313.995	260.004	236.524	304.809	520.641	239.999	153.296	226.354	212.32	248.309	470.367	344.78	375.636	169.987	280.024	224.799	188.973	291.605	189.358	310.816	332.532	281.91	330.909	261.667	283.897	389.342	258.143	343.691	293.18	255.141	374.025	294.574	339.204	313.78	283.697	288.699	326.559	182.013	353.634	237.85	274.639
neg_14243	Phytosphingosine	506.567	550.851	330.772	432.52	611.902	544.847	454.607	722.622	327.798	337.296	763.305	800.242	494.32	723.059	453.061	457.242	573.165	478.943	293.317	473.066	585.817	423.069	550.638	370.441	458.591	362.305	320.55	525.763	626.836	548.143	439.023	549.875	333.469	492.945	369.38	621.463	518.843	657.46	484.621	583.08	425.629	623.366	722.098	563.807	436.465	602.463	381.681	561.374
neg_14246	Antofloxacin	6593.22	4631.7	5016.97	5855.13	6839.83	8973.2	8774.18	12606.9	5114.34	7677.14	8023.86	6112.42	6121.68	9274.5	5858.91	5867.95	6923.51	3347.45	5261.57	7531.92	8661.22	5359.56	9067.22	8281.28	4385.88	4904.22	6805.96	7977.38	12659.7	7387.11	5406.41	7224.25	6683.53	6457.48	7561.78	12785.1	6260.08	8587.81	10624.6	10186.7	6186.27	9927.06	7131.24	10178.7	8856.56	10287.8	3868.48	7671.61
neg_14248	Reduced riboflavin	136363	89443.4	104366	125127	139606	181897	188389	267151	101614	158236	157294	115289	119836	187907	118005	111434	145489	59974.2	101548	147460	176157	103390	183879	172779	80576	93728.8	135779	161926	270507	146594	98870.2	134836	135380	130951	141316	279678	123196	170529	223658	205785	124555	204520	139893	212608	187548	210794	76643.3	150883
neg_14254	Bursehernin	599.383	431.574	547.124	551.862	605.911	907.496	811.788	1262.3	510.937	808.982	797.213	636.222	663.605	925.98	523.832	604.554	648.591	247.001	545.15	736.326	931.595	561.084	964.532	779.888	451.974	512.992	700.603	851.166	1324.99	756.285	578.406	756.063	688.988	605.261	791.058	1136.7	579.124	739.912	1022.32	1062.79	677.028	1028.27	732.294	1049.82	797.385	1082.21	344.611	762.673
neg_14257	(5a,6a,8a,11a)-8-Hydroxy-2-oxo-1(10),3-guaiadien-12,6-olide-15-al 8-(4-hydroxyphenylacetate)	771.154	589.312	664.816	756.275	746.32	1088.62	1156.41	1526.85	728.08	1026.23	1055.41	734.968	722.824	1050.97	704.798	761.799	874.22	441.311	748.087	951.37	1132.15	732.566	1156.7	1181.21	574.021	630.605	835.808	976.466	1500.35	927.173	759.568	985.325	910.276	861.321	1080.52	1540.94	884.213	980.118	1263.53	1175.69	778.926	1247.91	891.217	1353.81	1099.62	1297.68	549.574	900.194
neg_14259	6-Hydroxy-3-succinoylpyridine	503.048	481.773	371.48	387.988	467.579	757.55	987.737	1614.66	375.017	633.04	708.384	559.087	130.01	396.024	420.826	355.931	661.538	285.428	330.367	549.886	691.158	216.365	643.511	921.962	206.03	232.447	387.888	553.319	1374.5	359.955	257.211	562.732	404.984	620.551	550.114	1688.27	797.877	618.437	999.257	852.95	333.57	697.628	447.341	898.041	946.81	799.003	323.347	513.298
neg_14261	Desoxylimonin	16018.4	19023.3	18218.8	21704	11699.2	34705.3	34593.2	58324.5	23639.2	39353.2	25043.8	17109.5	20417.8	28303	15272.4	20352.5	26566.1	16592.6	21495.6	24316.3	36569.8	21884.3	39563.4	28642.7	13634.4	17001.4	20978.8	28063.9	63182.4	26213.5	21398.7	16504.2	27705.4	21534.8	38510.7	45892.7	21644.5	30293.2	56804.2	35232.7	19037.6	26223.9	13542.5	33430.2	30742.8	32885.6	13974.2	19760.6
neg_14288	Estradiol 3-Valerate	14.3413	0.0710293	0.359733	0.0596564	0.0561161	24.2658	0.047392	0.526678	0.000699868	0.0594077	17.2796	2.98408	1.73091e-09	0.0301656	0.00531882	0.0030715	0.07774	0.00972917	0.0248417	0.0231977	0.00411193	0.000571587	0.0188653	20.0316	0.0833251	1.73091e-09	0.0174653	0.138749	0.0229351	0.0658239	0.00112937	1.28536	0.35039	0.139862	0.100374	0.144302	0.34192	0.0245927	0.195917	0.038391	0.0119195	0.136421	0.370619	0.23886	0.256467	0.101718	0.0554294	27.2663
neg_14289	11Z-Eicosenoic acid	534.325	440.847	498.361	435.152	562.78	545.697	396.142	502.698	644.705	389.225	590.715	588.3	368.44	409.614	419.375	752.27	847.429	666.107	1027.46	1065.46	800.786	1246.7	946.273	568.824	717.764	424.259	654.886	795.962	613.712	598.431	407.729	615.472	721.3	542.675	500.467	650.491	554.154	1535.16	1064.78	613.526	342.421	1011.93	434.814	567.947	491.501	544.317	557.961	486.884
neg_14299	Norethisterone enanthate	858.001	803.629	799.108	910.139	878.822	970.959	995.326	1084.97	877.498	1101.19	1013.38	1017.82	1218.87	1390.6	941.832	1062.32	946.607	808.712	931.867	975.855	1176.71	1014.06	1244.79	967.636	956.527	1039.76	970.992	1043.86	1233.73	1040.3	978.201	1016.69	856.752	833.765	999.371	1116.1	812.048	1185.33	1135.12	1180.84	1047.54	1115.68	1053.22	1121.41	957.879	1051.39	746.56	1046.9
neg_14300	N-Formyl-Met-Leu-Phe	1441.66	1399.02	1075.54	1415.69	1303.26	1849.3	1598.3	2508.4	1092.33	1984.32	1620.46	1343.4	1979.78	2896.02	1443.38	1498.75	1850.68	1027.41	1254.39	1591.25	2279.68	1671.28	3064	1563.98	1464.45	1511.45	2005.63	1836.52	3188.17	1862.42	1299.97	1546.13	1410.12	1244.42	1789.83	2440.64	1200.12	1935.03	2947.17	2669.84	1262.96	1636.32	1453.38	2038.02	1861.24	1790.37	850.346	1816.49
neg_14308	Vignatic acid A	15481.6	14299.5	14829.2	16719	16111	11933.2	17725.1	9140.66	14309.2	16573.1	21777.7	15056.6	18366.8	20292.6	15152.3	17944.4	16522.3	6624.83	7688.65	11159.7	20761.8	7563.54	9662.72	12217.5	14951.7	10860.7	13966.2	12248.9	12268.6	18224.4	4816.52	6569.96	10077.1	13535.1	9285.8	15451.7	11066.1	14030.5	11843.7	12098.5	15025.8	13570	17717.7	13871.3	16083.1	12849.7	14345.4	14274.8
neg_14317	PE-NMe2(16:0/18:2(9Z,12Z))	113641	169474	116752	132650	207335	149584	137803	112207	121441	97774.7	157680	138784	580292	998610	210734	186360	253597	165556	117434	163879	158543	507289	232818	102716	714896	486208	566931	215092	284670	245897	344758	256153	278547	93081	242649	114923	118964	142829	226328	523321	253287	176047	529648	251834	115886	173229	151883	170662
neg_14325	SM(d18:1/18:1(12Z)-2OH(9,10))	89289.5	49144.4	29360.6	45051.1	135001	69487.1	58188.1	72249.7	72841	67149.1	79260.7	62373.2	127582	166087	108277	74277.2	51620.6	42016.1	68857.7	70271.8	56312.2	123484	199879	56311.1	287203	144020	122819	64925.6	69416.1	71238.1	102836	80429.4	84775.9	43219.5	84442.6	34380.4	43371.8	59934.6	76451.3	111341	76809.6	73401.5	172010	110166	46357.5	70652.5	50943.4	81407.4
neg_14327	PS(15:0/24:1(15Z))	323842	266544	174206	193363	337345	222458	182693	218369	208395	278103	349389	287577	380889	326702	397593	378326	175431	201630	243322	207496	230893	296611	274930	293315	721521	927776	412173	309306	238711	215062	219099	232872	193449	209452	198983	186900	177257	176882	189912	179183	208624	177048	288350	440855	181191	203019	167982	305304
neg_14328	PE(22:0/18:1(12Z)-2OH(9,10))	235172	124038	137051	201847	202773	189845	202987	260513	225937	261548	260355	200451	349581	421180	129960	245048	174209	150458	216310	188055	200037	837072	1.05649e+06	195146	505291	351476	455699	214202	194123	258691	303891	215953	225870	166960	191092	179080	207746	156451	209716	178306	194701	295053	385142	316534	170434	210388	193464	248802
neg_14331	PS(20:0/20:3(8Z,11Z,14Z)-2OH(5,6))	283855	239812	278464	415637	290042	164071	196505	197386	197880	334154	165806	229513	568045	345448	303180	416477	266896	252975	378688	297782	369842	267270	392616	275537	325483	446903	365336	425233	295574	425607	294650	436603	273545	261965	225865	255240	180433	320144	359347	261832	311380	239447	235251	235108	343136	193620	208559	412587
neg_14334	Tylosin	5745.69	4738.04	4952.72	6836.92	5949.46	5152.26	5491.26	5879.9	6016.36	6458.46	4976.78	5601.75	9929.06	8179.82	5476.82	7123.08	5968.65	5880.61	7400.43	6652.88	7242.2	9304.83	8186.4	6717.2	7725.9	8553.98	7692.14	7250.35	6621.68	7834.19	7127.79	7078.05	6173.33	5965.98	5526.31	5438.85	5147.61	6051.72	6555.66	6145.18	6384.91	6849.69	6552.88	6296.67	6093.19	5603.56	5489.68	6890.59
neg_14335	Abt-510	729.501	774.172	630.021	735.681	779.152	677.78	630.73	747.822	670.075	539.418	854.831	658.728	674.061	978.608	739.944	600.22	754.284	749.412	608.018	718.724	672.982	836.287	801.659	680.933	819.385	594.429	841.734	706.844	1012.2	821.865	718.116	804.299	692.402	661.111	1252.81	778.675	895.815	685.256	1037.83	739.645	639.225	563.412	790.283	693.488	726.231	739.99	589.677	636.048
neg_14336	3-(4-(4-Chlorophenyl-4-hydroxypiperidino)methyl)indole	609.385	485.024	494.729	491.562	457.323	971.808	707.345	1377.56	821.122	1075.72	977.717	800.792	505.894	1114.83	1528.94	984.205	969.492	340.598	780.374	1218.95	1067.91	1196.32	1789.3	678.913	746.269	486.371	899.466	1077.87	1433.12	904.419	880.73	1173.44	691.268	584.006	1206.89	1028.06	900.914	1246.97	1106.71	737.885	482.235	1005.64	587.574	688.924	965.749	1092.75	339.204	874.397
neg_14338	7alpha,12alpha,26-trihydroxycholest-4-en-3-one	182.578	204.482	183.141	163.415	163.017	182.558	128.164	205.147	264.76	213.096	261.041	167.285	137.4	213.555	178.313	130.087	177.449	345.886	297.895	282.888	185.408	184.689	299.32	234.437	204.178	112.612	287.952	208.445	157.394	161.599	222.946	212.55	227.818	203.59	164.179	146.956	168.834	294.52	184.406	187.171	171.815	152.034	107.615	148.286	258.998	134.63	230.845	187.821
neg_14347	SERATRODAST	27.6763	59.2499	0.0928104	11.3616	8.31354	72.081	72.5756	23.7808	26.5512	25.0861	116.817	37.088	74.134	19.1324	24.6006	1.84789	16.934	77.6686	11.0236	21.6663	65.7349	10.9069	5.8048	158.198	151.886	18.7933	9.14068	128.868	87.7116	172.853	65.2366	33.7595	7.81745	143.72	144.381	100.457	91.0708	109.961	85.0581	51.0245	8.83622	15.0089	5.41922	81.7328	17.3991	68.2927	15.6907	14.7982
neg_14353	Avermectin B1b monosaccharide	135.534	178.37	216.758	126.197	98.1638	138.564	246.737	254.825	336.183	562.238	234.709	321.908	112.455	207.585	57.0579	267.633	156.748	666.069	307.367	675.165	245.629	277.193	448.624	176.197	235.938	110.548	154.964	342.87	432.584	404.402	505.728	256.463	262.651	196.016	375.655	269.802	414.549	191.606	170.427	178.48	65.1085	1019.99	30.1817	677.782	76.3826	341.723	267.516	69.0231
neg_14358	Avocadene	221.043	184.195	178.722	193.876	251.081	191.484	242.946	176.689	209.924	164.555	208.317	154.021	202.224	255.136	477.123	220.944	231.712	224.479	210.938	252.389	231.979	271.292	267.628	170.66	236.062	196.371	238.293	206.377	245.715	222.904	210.259	436.218	180.694	163.865	227.846	345.745	255.084	363.376	283.26	296.952	199.815	262.122	256.671	281.61	192.051	269.951	151.019	176.582
neg_14359	(Z)-1,5-Undecadiene	166.142	232.937	154.484	186.385	209.49	253.183	137.325	251.041	239.114	200.697	226.643	188.088	235.383	127.054	213.658	126.496	172.839	437.969	412.004	357.102	272.908	223.97	277.345	183.216	228.592	188.137	185.258	275.826	212.423	258.289	158.796	228.467	335.697	213.339	391.006	227.957	217.626	332.891	239.657	359.435	196.632	177.627	272.79	215.208	169.64	208.373	174.845	162.257
neg_14362	Fluprednisolone	232.037	239.036	229.672	206.969	315.097	231.306	282.196	270.746	148.79	126.692	337.871	161.039	150.83	231.765	182.979	183.965	288.17	188.936	173.237	250.16	318.707	282.142	335.12	306.715	325.083	212.492	179.46	287.486	388.321	301.935	325.018	219.575	227.17	249.589	373.114	406.338	192.823	541.203	265.551	355.747	182.949	354.269	384.266	364.595	194.558	429.019	139.94	326.157
neg_14368	14,15-EE-8(Z)-E	1170.91	888.388	1069.13	876.889	1763.07	1241.19	1381.88	1180.53	833.405	704.929	949.711	1012.53	1068.79	1886.96	941.823	1353.07	1422.18	953.234	1227.14	1627.79	1614.69	1716.24	1897.81	1058.27	1508.34	1425.63	1234.18	1379.58	2123.72	1306.18	1816.79	1386.3	954.772	914.2	838.089	2039.05	887.067	2729.69	1364.48	1918.83	1239.24	2529.5	2451.46	1898.53	1109.89	2555.25	659.116	1553.27
neg_14371	(-)-3-Cyanomethyl-3-hydroxy-1H-indol-2(3H)-one	89.2656	98.6403	87.3594	81.6231	75.0158	89.2148	78.1524	96.8081	72.2327	77.0932	72.5614	83.0977	143.631	167.558	87.2306	84.0063	78.2025	75.9873	91.8528	84.683	83.6135	94.7703	87.9844	106.529	178.14	112.047	84.7948	74.6984	85.2379	85.4855	66.0205	80.4841	72.4647	66.365	181.488	71.0185	79.7457	84.9397	76.8162	86.0689	107.118	76.0833	78.6066	99.9659	74.155	99.2922	100.266	78.9836
neg_14375	Prostaglandin F1a	306422	200986	276395	254647	260263	221592	212229	199263	388417	247501	160936	325608	240163	262287	250081	150070	215154	326785	309607	185147	240324	486010	125760	311434	236144	278140	131442	226883	173109	190844	116099	96546.4	140490	322633	52723.5	141424	352489	351270	533450	51146.9	241759	200048	157889	221732	195442	54103.3	474724	151344
neg_14376	Geranic acid	273.577	332.52	286.649	289.33	322.177	326.852	292.033	288.073	363.785	306.296	351.868	434.929	331.88	422.708	218.442	350.346	322.139	339.117	309.252	350.694	309.575	350.56	292.909	339.417	263.914	302.361	291.39	290.648	348.848	355.576	332.954	307.237	299.216	337.209	288.568	327.523	277.638	354.779	272.842	260.687	305.205	313.293	316.756	296.554	302.804	427.725	336.776	331.987
neg_14377	Kuguacin C	2196.82	3592.68	2856.46	2014.3	2966.48	1908	1911.35	2251.42	2209.59	1694.58	3182.22	2626.61	1411.9	1327.64	3631.21	3041.83	2944.29	5630.71	8726.19	5664.59	4037.11	6300.24	4191.15	2842.92	7487.94	2966.18	5066.4	4693.66	6762.58	5179.01	3543.66	7348.91	4242.21	3126.86	7999.85	8702.92	5105.22	8500.72	10095.5	8225.57	7696.15	11648.4	6864.13	8389.19	3115.31	6549.38	2624.47	2270.99
neg_14378	5alpha-Cholesta-7,24-dien-3beta-ol	3721.66	4441.9	3641.24	4274.88	4097.97	4781.12	2860.18	4591.41	4810.44	3904.91	4651	4351.81	4387.49	3556.59	3710.08	3437.84	3907.6	9233.2	5997.77	5488.05	4322.18	4698.74	4781.47	4684.77	4245.84	3497.36	3868.95	4673.66	3894.89	4356.38	4438.1	3974.4	5575.67	4122.09	5437.22	4260.34	4014.13	5249.67	4594.95	5300.41	3882.52	3594.59	4095.2	4845.7	3474.64	4228.18	3869.38	3678.57
neg_14385	7-Acetylintermedine	104.456	110.126	94.2701	85.329	144.775	179.924	85.8997	213.893	144.45	63.3664	216.94	89.9225	63.3142	89.1225	105.365	69.0518	105.146	259.787	106.196	86.1026	54.9178	177.487	38.6952	188.247	100.639	168.821	114.013	148.317	213.554	226.474	436.534	249.577	1.73091e-09	136.979	64.6112	176.269	283.992	35.0906	96.2238	112.669	164.5	222.53	0.685069	238.155	125.097	399.762	206.279	64.257
neg_14387	PE(18:0/18:1(12Z)-2OH(9,10))	16182.9	14226.5	19467	13870.2	17329.6	11810.1	11411.2	16154.7	20457.5	12763.6	24817.3	11792.9	17984.5	12537.6	14835.4	24982.4	13711.8	13841.6	17647.4	19347	23904.4	21374.3	19226.8	16090	23564.9	27057.8	14591.2	17324.9	32479	13734.4	28636.5	14418.4	15471.2	15822.2	13073.2	9740.89	11526.4	16248.2	10589.1	11758.8	15603	15983.8	15436.1	14198.2	10627.7	10748.5	11592.3	21286.5
neg_14389	Methyl-[12]-gingerdiol	3520.66	4781.57	3640.83	4226.42	4073.74	4315.03	2511.42	4506.93	4796.47	3576.63	5010.19	4527.77	4681.36	3516.75	3656.31	3563.46	4719.92	10289.4	6679.82	6511.84	5063.67	5171.42	4942.73	3634.18	5200	3721.28	4581.87	5463.74	4613.38	5332.03	5464.26	5065.51	6714.47	4130.21	6557.62	5166.35	4495.78	6011.87	4781.97	5833.76	4237.1	4096.77	4687.95	4702.07	3464.38	5256.51	3976.29	3576.61
neg_14392	Calcitroic acid	925.153	2651.95	1246.04	1026.48	1224.72	1536.59	1963.66	1762.46	1842.9	2009.09	1395.28	2161.62	1855.32	5412.3	934.146	1761.86	1866.99	657.885	1144.98	3501.63	3247.57	1178.9	3115.93	3143.34	1918.46	1796.6	1703.89	2123.83	2746.67	1258.75	1443.32	2459.58	814.351	1216.8	666.503	3313.93	1120.3	2766.21	1367.23	3827.81	1725.15	2102.89	1650.39	2994.73	3322.37	1895.4	1241.26	1448.01
neg_14393	Oleanilide	409.971	230.604	229.454	290.811	305.933	197.595	251.005	228.632	179.852	159.476	491.592	336.46	132.698	119.283	371.227	249.198	319.149	313.159	145.304	158.747	277.323	128.83	203.084	145.14	235.989	183.394	199.688	187.605	162.017	292.453	153.828	157.891	273.559	294.016	302.587	376.052	357.852	254.78	236.152	277.276	322.157	387.088	382.132	411.84	238.574	355.707	295.59	295.077
neg_14404	3b,15b,17a-Trihydroxy-pregnenone	63.2037	28.0933	55.7998	24.0355	44.1916	88.8154	71.6801	78.4724	40.71	85.4451	52.8225	58.0002	53.8519	77.2283	80.3721	68.0424	25.5905	49.3694	20.6877	33.4106	83.2379	24.465	67.8526	73.2882	47.5897	49.133	33.9208	29.9991	69.2857	34.771	73.9132	48.2647	18.6561	57.2961	75.6677	108.685	54.1309	92.6763	58.1363	76.4011	80.6516	129.786	117.188	111.072	71.3758	99.0123	43.9487	72.1578
neg_14408	PE(P-18:0/PGF1alpha)	111810	70770.9	123575	98649	104431	72271.8	62681.7	101504	115321	109635	81028.8	71348.1	138698	73470.5	83761.3	135660	86885.6	89788.4	169974	110826	160739	115422	142256	109262	128924	187426	93018.5	109714	138141	102058	112942	122293	75099.1	113904	85129.4	56439.5	45397.6	139891	93863.9	57153.2	85924.3	95832.7	62495.4	86756.6	83223.6	84543.3	54689.8	130981
neg_14414	D-1-Deoxy-erythro-hexo-2,3-diulose	165.678	305.235	283.095	161.194	186.561	233.408	470.134	394.64	407.542	487.737	117.654	497.463	636.93	1096.38	217.53	632.85	252.095	58.419	398.048	488.041	823.036	457.882	880.455	374.167	576.189	447.577	275.72	273.364	625.414	195.469	201.7	224.034	12.5668	172.92	44.4579	459.432	153.968	476.926	224.15	655.636	724.825	1449.89	216.091	843.47	425.026	671.353	235.233	220.137
neg_14416	1,2,4-Nonadecanetriol	0.209029	75.8149	52.2725	22.8918	27.3294	19.4979	141.259	89.5019	76.6193	121.195	18.2176	116.739	158.507	353.45	33.2062	177.435	55.8411	3.6844	80.8257	137.036	267.251	96.2918	287.498	103.75	183.879	109.88	65.5236	61.0502	185.655	44.222	30.9835	27.8213	1.73091e-09	47.5104	4.60326	127.919	27.3968	129.314	32.3732	174.332	182.023	505.457	21.3914	268.531	112.189	233.318	49.9969	26.9785
neg_14418	MG(0:0/18:1(11Z)/0:0)	85.1323	171.755	145.669	76.8856	80.2876	120.316	268.041	208.4	220.756	258.464	58.4408	274.41	339.324	598.366	88.5423	306.625	124.168	57.1933	237.866	281.202	466.606	243.36	501.357	225.84	328.658	209.408	126.5	139.26	317.972	117.003	109.779	106.269	6.61685	98.8583	27.5446	267.263	91.8363	280.12	126.34	378.939	379.353	801.744	81.4162	407.932	221.971	368.395	129.549	103.604
neg_14421	4alpha-Carboxy-stigmasta-7,24(24(1))-dien-3beta-ol	3651.34	6276.06	5900.23	3942.32	4222.25	4992.49	8852.24	7602.21	8545.6	9040.9	2919.53	9263.91	11605.3	19383.9	4598.89	11379	5649.73	2436.04	8527.65	9742.75	15609.9	9270.76	15954.4	8029.11	10476.3	8544.69	5852.76	5623.7	11254.9	4580.91	4985.28	4756.31	1349.54	4200.54	1974.27	9064.74	3525.77	8652.05	4867.93	11990	12424.3	26381.7	4358.93	14457.7	7849.49	12601.3	4832.15	4344.49
neg_14433	3-Oxooctadecanoic acid	7086.59	8923.71	6350.78	5129.79	9389.9	8611.64	6304.42	7959.81	4721.27	5367.38	9336.55	14576.2	7099.14	9139.42	6233.88	7179.84	5477.26	5239.74	4220.13	6697.98	6531.29	6722.06	5545.11	6476.21	6918.35	4923.29	4791.46	4887.69	8214.25	6737.77	7739.77	8127.3	5443.05	7568.02	5736.91	12119.5	6408.16	8440.24	7878.03	8826.75	7412.12	16400.2	10635.5	11975.9	6803.03	9785.42	4597.74	8320.71
neg_14434	Kaurenoic acid methyl ester	901.623	1189.41	783.716	874.604	955.487	1095.45	867.537	1472.41	758.237	1000.61	1320.25	1815.33	1164.38	1246.53	714.567	792.531	1161.47	479.715	824.937	1252.15	1271.52	845.06	1390.84	883.569	816.446	910.441	1111.07	1076.72	1497.19	1179.29	602.563	1282.3	1182.49	779.026	836.902	2082.36	1079.84	1294.99	1580.81	1547.85	1106.06	1475.51	1285.82	1475.55	1039.08	1239.41	562.459	1109.66
neg_14435	Phytol	2577.73	3459.55	216.455	368.016	297.044	3366.65	4113.94	592.208	126.291	89.6385	5734.78	195.357	3700.06	413.164	304.401	112.403	687.746	2528.51	244.588	179.284	1618.89	197.563	112.955	6739.95	6603.87	120.67	233.23	3939.75	530.82	8269.73	997.225	182.313	143.518	6139.06	3417.47	2540.7	4150.07	5258.27	1582.42	2647.72	139.588	1870.63	141.642	4015.57	643.614	3049.14	1166.49	321.892
neg_14438	2,4,12-Octadecatrienoic acid isobutylamide	1065.06	715.617	605.692	736.868	914.525	587.56	773.929	741.653	437.364	447.465	1211.79	798.312	408.487	435.863	991.276	655.106	689.109	889.562	463.022	496.338	641.151	336.906	577.014	468.351	511.456	473.225	628.412	549.966	658.1	741.767	493.383	487.531	716.655	676.522	649.423	1089.61	778.906	594.302	563.573	719.886	596.323	1079.86	802.938	957.882	733.48	813.662	826.767	847.629
neg_14448	PE-NMe(18:3(9Z,12Z,15Z)/22:0)	12604.4	11863.5	13369.8	16072.9	13941.1	13746.3	13591	13745.5	16360.4	13204.4	16603.8	11523.3	24391.4	31017.4	12792.6	17092.5	17198.5	14975.4	15227.8	14211	14661.7	26359.9	25426.6	16059.8	31697.9	26987.5	26248.3	14260.3	16128.6	14413.4	20754.4	16235.4	15745.7	13747.9	15728.5	11412.4	13287.5	14077	14690.6	20146.5	14476.5	12301.2	23260.6	17219	12267.8	11769.6	13163.7	15723.1
neg_14460	DG(10:0/21:0/0:0)	3760.65	3763.83	4137.05	3369.67	4290.95	3797.24	3615.82	4443.74	2443.65	3940.84	3931.29	2837.69	5053.06	3514.61	3867.48	4607.03	3622.74	4337.91	3804.55	4875.48	3254.17	2724.35	3872.91	4305.12	3335.71	3979.99	3197.61	3020.18	4553.23	3327.14	3975.14	2892.53	3763.1	4012.71	5365.32	5920.32	5831.16	4874.68	5674.7	294.525	5930.67	5517.67	4821.19	5645.77	3683.56	4143.18	3225.94	3381.04
neg_14490	PC(24:0/LTE4)	1089.47	1069.3	636.722	913.157	1191.94	1244.55	1094.06	1689.64	716.212	1201.61	1489.34	2069.29	1009.01	1022.4	786.274	1090.45	1162.18	378.314	854.544	1216.25	1899.46	732.436	1177.93	931.502	648.198	816.274	693.372	819.662	1103.41	1129.39	475.992	1577.7	798.564	860.229	853.298	2344.09	1266.53	1371.85	1530.71	1751.25	1484.43	1646.03	1391.36	1536.04	1290.75	1582.14	579.762	1226.93
neg_14510	2-Gonen	1093.51	1014.28	718.665	854.792	1264.27	1052.62	943.136	1367.9	608.197	974.035	1316.89	1918.5	1024.78	1220	992.344	899.442	1119.07	446.731	622.892	971.259	1234.1	887.44	1146.2	693.185	813.435	891.035	757.627	818.641	1081.1	941.696	583.185	1270.79	829.167	727.605	812.097	1993.1	1057.4	1263.6	1380.42	1685.48	1324.19	1496.31	1518.96	1488.95	993.506	1405.09	597.226	1074.93
neg_14522	(4E,7E,10Z,13E,16E,19E)-docosa-4,7,10,13,16,19-hexaenoic acid	197889	193075	153613	177172	224412	195181	192487	222080	145168	182993	225946	270519	217153	246383	192932	190585	209073	112181	148692	187861	226342	199194	216114	164831	171499	194849	166581	175943	209713	196708	149194	227179	172761	160753	173193	308489	198344	204880	231066	255270	236363	250655	250209	250515	191412	240581	133056	196465
neg_14529	Isolinderenolide	73.9589	86.2386	48.9669	59.0117	88.1522	88.9804	94.6454	100.565	75.8055	101.359	116.374	147.03	82.0217	119.817	63.3804	71.6773	76.0936	57.1526	74.5796	84.928	100.517	67.6503	113.535	68.8628	47.8141	56.6454	51.2076	47.5046	91.6495	65.4583	56.3402	104.523	48.1505	58.0276	57.0502	162.222	92.8306	117.024	104.044	124.79	120.219	213	100.931	128.3	87.0687	112.489	48.3849	66.3192
neg_14536	Chenodeoxycholate	5510.71	5140.49	4193.72	5049.29	6165.51	6598.64	6346.97	8054.9	4340.12	5628.83	8259.31	10090	4648.11	5814.45	5384.21	5303.66	7117.81	2393.29	4092.84	6270.45	8154.52	4862.35	6223.01	4434.97	3730.12	4445.99	3496.17	4478.01	6006.21	6055.66	3424.19	6523.75	5027.65	4991.63	5341.41	12790.1	7199.59	7606.53	8175.56	8753.75	8898.42	10348.5	8499.89	10287.1	6124.43	10112.8	3184.15	5868.04
neg_14543	O-Demethyl-N-demethyl-staurosporine	3425.3	3524.03	3555.61	3225.69	3529.43	4745.75	5307.78	5570.49	4217.16	4114.78	5504.4	5711.99	2644.29	3217.57	3258.58	3797.36	4306.27	2431.84	3381.95	4554.94	4761.28	3116.12	3573.15	3833.99	2048.09	2596.95	2157.16	3137.85	4254.68	3964.94	3354.62	4024.2	3981.08	3847.46	4919.18	7543.37	5555.97	4334.97	4360.16	4613.78	5302.64	6527.93	4532.09	5907.23	4088	7773.98	2774.71	3194.32
neg_14544	1-O-E-Cinnamoyl-(6-arabinosylglucose)	1674.46	1722.61	1389.31	1490.4	1868.07	2030.52	1953.34	2434.57	1540.74	1863.31	2262.2	2788.66	1614.43	2027.9	1793.54	1783.93	1923.32	885.692	1364.61	1909.18	2281.91	1630.43	1887.85	1618.96	1285.7	1501.37	1363.32	1562.45	1988.06	1762.26	1299.67	2168.05	1575.59	1541.8	1782.19	3219.54	2108.55	2062.76	2201.86	2372.31	2292.49	2707.36	2378.05	2665.63	1907.67	2669.75	1141.86	1839.04
neg_14548	Eugenol O-[a-L-Arabinofuranosyl-(1->6)-b-D-glucopyranoside]	338.629	388.672	448.78	357.784	379.826	564.675	591.221	718.004	538.259	472.713	614.204	940.201	299.898	377.834	638.483	391.554	509.287	220.533	416.061	551.09	523.52	548.343	342.619	432.521	245.07	286.193	167.817	377.146	400.56	413.114	213.667	470.25	355.363	575.768	381.537	983.183	708.136	673.021	931.54	484.927	695.274	872.736	546.917	807.777	551.401	732.24	361.141	331.274
neg_14550	Carbazochrome	1822.97	1961.59	1530.32	1301.69	1852.14	2648.9	2045.2	3193.53	1534.3	1808.57	3048.64	3539.11	1153.72	1577.38	1454.07	1667.79	1747.23	955.881	1320.29	1926.63	2346.65	1547.87	1800.06	1730.03	1025.78	1209.66	1080.27	1530.74	2216.72	1786.04	1434.03	2701.71	1760.97	1617.53	1968.59	3909.84	2552.67	2139.85	2168.99	2383.67	2481.8	3444.77	2300.8	2931.45	1897.9	3482.6	1187.29	1753.63
neg_14551	Premithramycin A1	451.188	505.728	607.843	413.839	359.004	805.856	736.358	807.921	691.961	596.436	738.886	624.345	270.287	336.482	398.227	542.127	521.859	352.979	522.964	622.202	524.613	500.681	394.92	640.677	293.154	366.272	259.7	455.623	639.278	517.31	576.66	608.089	608.498	591.703	719.564	502.221	782.571	431.252	449.717	424.2	567.306	733.453	482.895	618.179	596.021	924.563	458.559	398.963
neg_14565	Erythromycin D	16269.6	16993.1	9835.89	13093.9	21444.6	17326.2	14127.4	22420.4	9210.55	14679.3	24000.5	30116.4	17922.9	23975.9	15693.6	16083.7	19359.5	5236.85	9152.26	16446.9	23403.3	15106.9	21693.7	10745.2	12707.5	15214.2	14289	13709.3	18622.5	17576	9124.4	25256.7	12846	12636.4	13399.1	34641.5	16925.2	20649.7	22849	29609.7	21716.3	24621.2	27744	27010.2	17702.9	23280.9	7297.96	20603.3
neg_1457	Modithromycin	1365.31	1262.33	1436.5	1661.9	1459.23	1410.17	1427.76	1427.89	1642.5	1443.6	1311.06	1328.17	1882.14	1731.37	1335.66	1351.73	1325	1363.2	1678.9	1559.75	1560.92	1795.05	1580.02	1605.32	1554.58	1747.71	1594.03	1759.61	1540.25	1528.37	1798.42	1555.35	1384.59	1404.25	1351.58	1252.66	1296.05	1549.24	1621.28	1619.05	1506.01	1434.4	1544.08	1691.17	1385.23	1316.25	1386.74	1416.32
neg_14573	PA(22:5(4Z,7Z,10Z,13Z,16Z)/5-iso PGF2VI)	1872.98	1811.12	1371.95	1547.11	1739.17	2765.92	2243.55	3525.22	1629.63	2010.44	2810.28	3936.35	1111.32	1349	1384.25	1549.04	2036.03	1108.16	1341.28	1998.22	2365.01	1228.49	1677.9	1871.16	787.798	1026.59	983.249	1369.42	1943.77	1581.59	1122.04	2413.4	1449.04	1714.32	1768.33	4229.37	2605.79	2165.53	2309.12	2545.97	2586.34	3508.09	2293.49	2968.92	2064.62	3375.25	1203.72	1621.17
neg_14592	Icosanoic acid	372.534	298.831	426.166	398.627	429.885	342.433	464.944	333.131	430.235	390.643	184.533	365.93	327.822	223.192	602.888	501.874	32.4487	63.2004	152.589	49.9172	79.1683	98.8257	98.4383	323.739	68.7349	81.9824	68.8676	49.9385	71.6783	11.0477	84.7978	47.9063	11.4778	319.404	1.73091e-09	47.0788	161.007	3.91924	48.947	46.837	136.151	83.6033	3.65835	54.2683	361.164	48.9384	405.41	253.212
neg_14607	Aliskiren	27196.1	19406.6	29499.6	29586.2	32278.1	30929.1	33155.1	29370.3	33279.8	32076.3	26410.4	28834.5	29463.7	28165.4	37728.9	37567	7469.45	8584.32	15435.1	10094.4	11196.6	14038.2	11016.5	25712.9	9058.32	10974.4	11029.5	9424	13018.2	8677.13	9111.57	8827.11	5693.42	23856.5	8242.83	10161.8	13133.5	6670.9	9496.28	9470.12	14672.5	12823.4	5479.18	12496	26576.4	10642.4	28083.3	26063.3
neg_14618	Avermectin A1a aglycone	1051.18	1010.44	971.43	1023.19	1016.02	1217.91	1015.96	1197.82	1083.88	1067.52	1591.6	1597.38	838.278	879.751	1032.46	999.648	929.587	1152.87	965.649	954.051	1142.85	696.154	918.756	1060.24	798.072	676.782	955.745	863.391	1017.22	930.745	788.015	1147.99	979.613	990.062	1082.89	1238.07	1318.95	997.696	1036.26	1027.04	1160.87	1232.58	1053.79	1202.54	1136.38	1327.98	1001.56	1090.31
neg_14623	Nonadecenoic acid	145.75	375.992	280.581	117.487	191.841	226.527	575.075	413.463	440.676	758.837	77.507	783.048	903.291	1708.26	287.55	906.237	248.619	34.1516	503.771	494.842	1014.32	659.499	1516.48	397.996	778.89	477.925	280.467	236.525	808.912	207.205	236.47	227.862	0.325562	166.009	24.0259	713.614	176.538	607.927	240.189	1055.39	1235.43	2656.66	217.764	1264.86	537.385	868.996	340.676	224.774
neg_14625	6,10,14-Trimethyl-2-methylenepentadecanal	725.281	1401.73	1028.43	618.119	848.207	984.048	2011.83	1520.73	1630.92	2739.46	887.657	3263.14	2890.35	5920.13	1160.26	2980.77	1042.11	407.457	1730.31	1983.27	3914.74	1866.23	4563.83	1619.75	2613.04	1622.01	1085.23	1083.11	2525.32	1033.32	911.285	1199.41	130.872	834.773	398.051	2448.69	834.92	2534.22	978.024	3356.5	3681.42	9010.01	1013.23	4322.46	1951.95	3067.88	1120.08	1028.65
neg_14628	Erucoylacetone	1482.74	1787.56	1463.39	1641.91	1572.61	1904.59	1033.77	1894.44	1955.1	1478.14	1946.39	1672.84	1770.45	1194.78	1668.98	1227.03	1585.11	3311.82	2555.58	2423.44	1711.11	1666.2	1569.9	1552.35	1705.24	1265.99	1543.32	1830.52	1418.54	1697.73	1303.07	1600.88	2232.84	1707.39	2241.31	1844.39	1837.29	2459.43	1872.77	2143.51	1506.63	1345.76	1878.03	1616.48	1373.73	1731.25	1456.71	1399.21
neg_14632	7alpha-Hydroxycholesterol	1162.29	1287.2	1036.19	1211.62	1292.92	1151.45	771.496	1183.24	1325.15	1042.55	1287.54	1307.35	1472.79	1202.92	1256.01	992.228	1431.62	2832.11	1682.02	1787	1271.84	1571.56	1401.98	1087.48	1574.3	1363.84	1516.02	1468.24	1325.31	1545.43	1776.95	1770.89	1678.38	1206.92	1845.92	1627.18	1497.41	1853.54	1727.74	1530.33	1519.24	1216.85	1731.7	1418.83	1115.09	1604.65	1241.88	1222.31
neg_14633	1-a,24R,25-Trihydroxyvitamin D2	7237.51	8227.19	7088.78	8204.79	7563.79	8460.77	5536.12	8811.55	9098.47	7363.48	8687.54	8211.29	8234.36	8132.31	7715.82	7015.09	7857.23	15161.4	10219.1	10121.4	8077.75	8084.31	7517.77	7752.1	7893.97	6264.41	7292.62	8000.84	6764.41	7710.47	7860.58	7208.74	9160.1	7734.7	8970.79	8158.7	7791.66	10160.4	8172.68	8790.64	7432.58	7361.9	7870.35	7868.95	7209.12	8132.24	7285.89	7117.54
neg_14642	Hypogeic acid	665.279	1086.12	352.157	382.728	783.967	973.708	479.254	1239.38	368.267	655.459	913.314	1179.66	634.879	1274.4	933.934	732.35	442.949	257.599	306.929	476.869	525.746	504.864	892.708	665.739	446.391	413.583	778.333	636.822	1008.23	459.462	437.397	1614.62	374.955	475.293	652.875	856.608	765.503	662.282	545.52	1167.76	479.844	827.088	726.629	708.021	735.64	737.01	312.413	900.812
neg_14643	Isopropylcyclohexane	0.0963961	27.946	17.1158	2.17301	4.082	3.64659	41.7026	31.0106	40.0601	102.806	0.262702	72.92	81.2535	213.033	10.9429	110.177	4.75416	0.012667	50.6926	33.2214	118.017	52.107	203.299	21.9855	63.2356	38.6058	20.6767	5.56384	65.7163	7.37548	6.20195	9.01642	0.0767444	5.9224	0.000655396	50.6828	5.29553	44.4186	7.3441	94.1801	140.822	364.31	8.29535	146.43	43.4764	82.3251	28.0857	4.66806
neg_14646	(2S,4R)-p-Mentha-1(7),5-dien-2-ol	539.485	615.641	3153.6	428.187	569.369	659.437	627.653	805.861	625.874	689.767	749.586	497.846	708.611	1193.26	522.885	640.696	534.781	599.882	333.758	853.939	687.883	364.929	863.341	1138.42	899.408	698.115	637.011	519.363	949.337	387.248	466.049	537.718	281.894	612.276	390.138	820.939	452.369	652.605	411.96	1041.5	892.626	639.141	636.491	853.362	1010.81	493.288	440.598	615.15
neg_14648	MG(18:1(11Z)/0:0/0:0)	280.908	570.957	384.561	265.062	358.812	448.224	817.227	578.664	642.199	954.914	480.021	950.938	1092.97	2043.71	524.844	1016.56	361.48	224.162	635.057	800.874	1375.18	671.935	1532.07	781.613	1117.37	564.534	403.844	476.032	940.195	600.666	344.154	339.29	78.0502	482.913	154.676	975.778	459.445	1023.34	381.843	1274.95	1337.53	3145.29	441.888	1656.15	746.199	1145.32	422.23	356.484
neg_14651	MG(0:0/18:2(9Z,12Z)/0:0)	14.7617	47.4377	22.5095	5.65155	38.7009	45.9092	81.7943	60.0416	42.5345	82.1157	28.9343	116.268	72.4227	528.652	23.2925	101.31	62.7332	6.46656	18.9444	84.7038	148.083	41.4174	120.484	69.1349	119.382	30.9861	57.0878	48.4828	105.493	8.41997	4.48297	66.7523	4.71744	33.1811	6.91833	120.067	12.7969	260.751	39.788	179.182	110.517	234.586	145.288	229.406	188.601	104.58	30.1904	62.5292
neg_14653	Calcidiol	279.746	314.6	250.896	320.54	306.198	268.86	212.819	261.462	283.284	250.554	358.459	347.917	274.587	258.628	270.125	229.07	326.921	849.012	341.484	365.361	353.126	357.271	314.148	240.76	344.165	227.279	358.445	371.827	302.096	349.501	460.646	387.256	387.331	273.578	401.007	291.449	359.378	357.94	282.259	293.783	259.052	256.141	282.514	319.273	258.762	276.81	296.02	281.635
neg_14655	Pivmecillinam	189.888	308.299	228.745	189.995	274.294	261.988	288.895	364.115	241.075	345.45	251.56	369.255	306.777	414.489	308.585	275.891	196.586	157.632	212.28	218.888	287.775	219.337	360.607	191.087	190.611	274.058	193.506	152.871	309.828	235.326	247.796	396.411	103.703	207.438	291.065	300.553	318.189	254.784	319.169	427.18	320.299	374.256	191.308	358.86	231.62	393.316	196.762	258.608
neg_14660	Nebramycin 5'	699.951	1478.79	1303.97	658.995	610.454	1180.34	2465.24	2033.38	2339.08	2906.86	540.453	2608.66	1308.66	2616.14	872.887	2640.51	962.325	509.267	1972.26	2110.17	3259.16	1593.29	3035.12	1752.66	1230.22	994.44	635.783	809.305	2363.73	681.483	942.313	792.21	172.864	926.222	300.739	2411.01	1068.79	2113.88	866.914	2120.1	3758.8	10440.1	670.145	4039.87	1906.36	3586.4	1334.97	597.313
neg_14666	PC(P-16:0/TXB2)	163778	88223.9	92840.5	223010	194833	64951.9	67920.6	83309.4	86770.3	145295	86085.8	102646	770421	273778	175859	214379	104873	91329.6	148537	126781	184687	115519	312832	110333	317852	489963	363092	233196	158911	233125	160863	177515	124081	115665	87605.2	82386.1	70764.9	154323	201382	143643	134793	106272	124432	99733.9	151617	81072.7	90077.2	320572
neg_14668	(R)-4-(2-(2-(2-Methylpyrrolidin-1-yl)ethyl)benzofuran-5-yl)benzonitrile	2494.85	4052.91	2319.67	2162.31	2956.76	4594.26	3523.56	5989.01	3148.61	4244.19	4475.96	6215.89	2752.38	4243.9	3151.57	3696.89	2263	1846.57	2324.18	3028.28	3428.06	2312.04	3468.73	3425.52	1998.54	2252.08	2815.54	2721.25	4190.8	2544.92	3060.86	6388.63	1973.48	2487.83	3573.05	4527.83	4484.34	3395.66	3094.71	4069.82	3216.33	4889.07	3063.58	4095.95	3437.3	4832.81	2230.92	3674.56
neg_14669	Icosadienoic acid	147.27	250.056	135.198	125.235	224.317	95.0169	196.099	134.49	122.338	162.274	189.205	255.895	153.79	439.454	192.103	245.827	160.769	109.326	84.2493	177.666	247.739	96.4594	180.906	155.528	164.516	111.112	147.157	132.776	150.72	111.541	113.803	166.171	65.6069	129.364	85.3942	213.789	144.837	296.271	137.475	178.824	162.766	227.226	234.519	198.84	275.919	157.955	125.211	196.832
neg_14674	3-Hydroxy-5,9,17-trioxo-4,5:9,10-disecoandrosta-1(10),2-dien-4-oate	601.933	842.758	818.819	678.727	735.477	918.386	695.12	880.632	895.683	882.386	1422.33	707.502	440.794	737.408	771.387	727.166	719.33	641.264	584.407	718.645	692.931	590.089	612.937	1066.6	579.023	450.594	532.949	658.909	705.305	627.289	810.32	1028.15	775.489	720.247	1182.78	637.244	886.468	722.128	483.885	594.379	525.923	686.182	611.653	682.504	645.052	801.258	531.431	709.068
neg_14677	N-Docosahexaenoyl Glutamine	266.706	320.728	301.057	269.896	308.404	260.153	212.139	274.934	269.353	263.208	282.291	281.098	257.236	339.278	340.508	294.39	265.83	354.511	242.295	274.154	262.256	209.558	233.585	221.377	220.038	209.059	202.158	224.053	256.034	206.514	188.418	257.983	192.515	211.734	242.098	249.629	251.438	269.697	246.689	256.092	256.675	275.359	247.283	274.198	277.834	239.584	213.503	249.074
neg_14683	Surfactin A	2872.91	2178.06	1982.77	2706.66	2839.6	2160.61	1816.62	2531.51	2228.97	2202.86	2905.67	2651.62	3059.32	3386.59	3192.06	2417.95	2348.61	2062.28	2391.45	2319.17	2519.16	2568.1	2892.64	1975.4	2886.73	2404.92	2702.27	2393.95	3066.41	2890.38	2222.92	2769.7	2201.09	2312.56	4035.84	2508.32	2365.57	2590.45	3755.67	2621.57	2521.36	1931.83	2694.15	2299.52	2979.51	2171.11	2082.89	3041.43
neg_14692	()5-HETE	133.484	104.533	108.676	142.957	124.502	114.333	148.469	118.266	118.438	176.55	132.998	85.3183	142.934	193.376	100.876	152.344	103.6	78.5093	45.19	89.6692	104.898	83.2965	108.724	92.6773	89.2819	49.5641	82.9925	51.6521	81.3486	69.1168	55.6329	52.6127	86.5905	100.991	97.4064	85.2321	58.8655	113.091	60.9373	103.83	71.918	128.943	82.1046	97.4418	131.295	85.9106	84.5573	117.159
neg_14694	Pregnenolone	108.854	124.732	114.952	122.617	121.464	101.589	216.327	228.147	104.276	120.848	147.19	174.849	301.935	531.541	135.841	162.563	223.925	51.1259	81.926	361.723	417.693	103.387	192.151	299.127	205	147.414	130.588	239.229	241.568	116.815	76.4443	145.305	48.6801	75.573	24.5544	174.922	95.0875	535.491	95.8985	170.99	214.025	279.547	280.978	324.52	378.898	235.909	101.526	123.557
neg_14695	2-Aminoethyl oleate	639.767	960.783	654.39	857.053	508.699	272.569	743.32	450.881	522.316	495.319	612.089	1068.13	539.251	777.62	769.609	844.181	885.464	1194.48	431.074	756.283	1244	330.668	639.577	262.192	766.118	546.509	313.557	365.104	446.252	601.351	662.565	365.291	436.706	512.136	436.904	663.6	767.933	905.931	561.632	411.293	960.531	463.096	776.799	645.266	423.265	591.759	984.942	468.82
neg_14702	3alpha,7alpha,12alpha-Trihydroxy-5beta-cholestane	1077.69	1102.27	789.629	917.693	1044.69	874.747	444.313	977.225	1068.49	748.279	1008.45	948.644	831.022	586.155	960.313	706.213	910.036	2138.09	1187.25	1248.29	788.921	831.68	800.653	754.997	1059.78	663.651	935.916	856.965	667.743	901.284	1019.11	978.12	1191.73	970.231	904.57	1034.47	945.829	1176.03	950.708	957.618	802.542	799.495	866.145	888.359	787.875	995.358	827.045	938.845
neg_14703	2-Deoxycastasterone	1400.21	1540.79	1350.2	1524.71	1438.89	1495.28	933.702	1624.57	1726.95	1375.76	1776.5	1577.71	1638.47	1369.17	1455.85	1350.29	1475.85	2619.01	2022.36	2039.86	1401.2	1533.56	1417.32	1369.92	1548.23	1206.99	1557.95	1670.73	1403.59	1604.34	1444.35	1644.85	1758.49	1385.71	1780.04	1675.5	1613.15	1964.75	1686.48	1664.69	1554.34	1363.05	1588.7	1509.99	1356.54	1604.94	1382.88	1335.8
neg_14708	PA(16:0/18:2(9Z,12Z))	13326.8	15194.2	15605.9	14976.2	13602.1	14221	13414.8	14285.2	16252.7	13837.4	12661.8	13460	16659.8	17808.4	14458.6	13850.5	14110.9	13989	16079.4	14874.2	14148.9	16200.6	13389.7	15749	15133.1	15530.7	13978.9	13325.7	13623.1	13556.1	14626.2	13135.1	12656.6	13365	13060.2	12649.4	13386.3	12864.4	13607	14001.7	14778	14175	13878.9	13402.9	12598.2	13215.6	12773.4	12272.6
neg_14709	PE(18:0/18:2(9Z,12Z))	15788.3	10259.6	13346.5	16852.4	13927.5	14815.1	14303	18193	20940	20185.1	18324.2	16113.6	37849.3	21997.5	12025.6	26332.5	14926.3	14893.4	25674.1	20361.6	30442.1	23606	29892.9	21244.4	29238.2	38856.2	20804.9	21350.2	24908.8	21307.6	24138.2	22670.9	16570.7	20563.2	16689	11193.4	11058.4	23050.5	17648.9	16729.1	19126.9	20524	15854.8	17565	18420.4	16512.9	14144.4	26756.2
neg_14725	Gentisate aldehyde	62.3408	63.1542	68.4421	72.63	61.3564	51.3358	64.4052	61.2911	68.1254	72.4483	49.6586	47.8948	125.148	102.299	74.068	76.8627	58.6099	59.1806	81.6256	75.8048	70.2566	83.4928	80.1389	62.1229	92.1218	92.1702	79.9983	71.024	73.9265	76.1312	75.0136	73.5511	63.8902	55.3023	56.1579	42.1782	56.4	59.5601	71.5389	68.2515	61.5104	60.101	56.1895	65.1602	58.5431	55.856	65.2037	60.6009
neg_14734	(5Z,7E,9E,14Z,17Z)-Icosapentaenoate	644.056	846.615	547.831	558.793	620.424	654.669	654.74	741.119	640.444	706.856	618.151	1244.95	623.871	577.518	675.359	747.919	371.638	613.608	407.964	464.94	494.595	550.014	526.653	503.976	358.083	420.558	337.727	357.461	485.314	409.71	562.282	696.451	316.596	529.5	459.4	561.449	766.821	441.141	469.375	577.397	584.295	633.601	395.3	472.462	540.158	692.951	607.432	517.178
neg_14737	Sirolimus	43728.4	32287.7	36957.9	51224.4	41018.6	30774.6	31943.6	36018.8	42994.9	41829.9	36601.7	32868.6	100202	54065	38376.4	56994.9	37981.7	39825.6	48683	43926.8	53648.2	56010.7	64092	44151	62680.8	80852.9	62080.8	54125.7	51936.9	53989.4	53192.7	44107.4	39740.9	39612.2	34327.7	30011.9	31039.2	39004.4	42184.3	36518.2	41581.1	39557.5	39695.9	37102.7	38403.5	32039.6	34062.7	59274.2
neg_14741	Tricosanoic acid	1803.94	2127.83	1786.79	1825.5	2052.47	2462.26	1265.56	2441.63	2334.04	1795.18	2341.7	1761.05	1952.36	1361.09	2055.71	1442.66	1633.56	4188.79	3208.43	2723.82	2097.52	1839.9	1930.88	1905.19	1916.92	1403.9	1493.77	2030.68	1572.73	1842.92	1644.35	1607.89	2632.21	2170.19	2766.43	1885.07	1998.27	2431.88	1923.89	2633.69	1695.97	1517.06	2044.87	1679.11	1708.58	1916.55	1787.79	1819
neg_14751	Ethynodiol diacetate	378.404	410.642	471.326	394.445	396.204	457.081	461.897	498.149	593.772	418.08	460.775	466.854	466.532	485.013	524.372	500.243	400.76	454.742	487.597	469.554	482.264	538.246	479.248	468.099	435.289	489.996	403.263	476.917	480.396	426.337	512.4	457.932	481.314	433.905	485.313	484.009	480.052	505.808	475.207	516.644	528.436	566.476	521.694	553.526	436.598	560.774	436.569	427.911
neg_14756	Ursololactone	53.9361	39.755	44.9212	68.1997	39.5507	98.1301	62.686	110.833	99.2406	127.314	258.858	151.46	142.701	108.667	55.58	94.5866	67.5995	122.04	73.9452	111.831	94.2445	72.7474	84.6264	65.3836	94.9633	86.2692	126.956	104.611	100.666	176.848	115.887	122.068	118.223	89.3419	124.246	64.5655	64.9975	151.988	112.165	93.0001	94.8201	105.686	82.9517	96.9144	106.778	121.307	99.2853	73.5292
neg_14772	AICA-riboside	397.988	285.841	351.854	270.008	364.466	590.609	471.608	649.749	373.97	377.445	551.247	676.312	192.835	292.91	423.512	236.376	324.783	128.188	279.434	311.41	459.223	330.022	271.891	414.102	207.475	203.043	203.835	280.468	303.767	324.787	182.916	303.997	255.944	375.221	373.8	718.666	523.955	517.211	475.991	534.25	671.884	813.162	562.972	624.116	461.781	764.463	329.866	408.861
neg_14774	8,11-eicosadiynoic acid	105099	77964.4	85967.5	87348.2	106538	99524.5	89520.1	113954	76009	88863.7	112481	125360	83276.3	101561	113030	70948.6	95595.8	42551.1	71165.4	80346.7	107660	85357.3	82309.3	80346.8	82193.8	82324.9	80847.5	79805.3	82812.2	87704.6	52953.2	86462.5	65278	82185.6	86091.4	126925	96547.1	105976	108855	124308	128330	129560	137433	127273	98211.6	126823	71761.2	112934
neg_14783	Isocarbacyclin	6160.59	4555.42	5253.91	5018.61	5988.25	6846.02	5863.35	7698.79	5200.5	5743.57	6916.22	8108.21	4591.44	5653.63	7411.08	4164.2	5658.16	2724.26	4553.16	5081.74	6557.33	5175.83	5056.55	5208.42	4402.27	4566.67	4411.11	4568.75	4920.57	5114.05	3367.69	5388.37	3964.53	5184.93	5509.24	8325.27	6571.09	6599.89	6639.96	7622.32	8050.54	8591.31	8095.34	7778.03	6275.03	8345.11	4613.7	6777.97
neg_14792	5-(12-Nonadecenyl)-1,3-benzenediol	7710.39	8773.22	7329.44	8420.01	8813.24	9457.37	5626.9	9638.79	9594.98	7489.16	9412.69	8591.11	8353.04	7009.35	8621.47	6335.8	7879.22	15940.4	12172.9	10801.4	8546.29	8624.46	8036.86	8037.87	8050.45	6673.06	7465.36	8498.45	7217.33	8440.33	7530.6	7751.68	10161.7	8742.1	10190.6	8866.03	8398.55	10605.4	9070.97	10529.3	7811.29	7147	8481.25	8348	7468.23	8403.97	7760.71	7843.3
neg_14793	Hyzetimibe	293.169	207.74	198.394	207.715	300.887	312.684	239.512	344.756	194.803	226.704	354.635	387.75	168.493	224.62	501.603	191.778	270.824	83.3109	135.028	218.43	296.284	197.866	197.731	208.856	164.257	168.093	205.655	192.076	229.351	198.11	79.082	328.568	148.051	237.36	234.582	404.825	314.747	310.531	269.289	331.348	293.992	327.408	377.023	332.644	314.302	358.66	175.489	340.397
neg_14797	Albanin B	2490.01	2020.54	2761.46	2238.28	2506.81	3136.07	3038.25	3640.1	2675.29	2543.45	3625.62	3727.09	1748.48	2175.87	2727.83	2198.27	2474.65	1122.04	2316.42	2413.26	3027.42	2273.47	2162.27	2384.17	1736.12	1975.95	1909.88	2306.28	2616.69	2463.32	1683.67	2948.65	2043.39	2565.56	2757.65	4222.2	3536.31	2895.28	2810.45	3014.05	3713.05	4911.43	3521.95	4031.34	2927.9	4825.49	2132.76	2673.97
neg_14805	Antibiotic LL-AB 664	233.537	151.087	197.139	136.1	179.744	341.359	263.075	358.388	210.357	205.115	297.033	322.901	69.5306	123.705	227.402	136.71	176.457	73.024	164.442	199.556	238.328	132.289	147.116	219.427	83.8659	122.848	104.104	126.526	168.785	170.137	135.227	215.025	176.768	219.34	258.844	397.671	323.093	244.734	248.156	229.036	326.367	435.468	272.15	355.841	247.034	455.194	156.766	196.434
neg_14824	PG(PGE1/a-25:0)	548.085	218.024	252.606	238.918	635.293	391.036	269.351	477.995	168.382	291.836	775.825	648.204	247.591	380.757	883.634	191.278	347.471	20.1385	186.095	204.367	408.876	282.844	378.841	221.75	411.857	352.926	401.163	247.478	276.064	305.614	36.1643	380.194	167.873	274.141	207.186	800.76	454.119	540.877	609.376	701.797	545.086	607.649	945.519	732.239	464.31	612.288	166.856	684.621
neg_14833	Benzyl butyl ether	1.73091e-09	1.73091e-09	1.73091e-09	1.73091e-09	1.73091e-09	1.73091e-09	1.73091e-09	1.73091e-09	1.73091e-09	1.73091e-09	1.73091e-09	1.73091e-09	1.73091e-09	1.73091e-09	1.73091e-09	1.73091e-09	1.73091e-09	1.73091e-09	1.73091e-09	1.73091e-09	1.73091e-09	1.73091e-09	1.73091e-09	1.73091e-09	1.73091e-09	1.73091e-09	1.73091e-09	1.73091e-09	1.73091e-09	1.73091e-09	1.73091e-09	1.73091e-09	1.73091e-09	1.73091e-09	1.73091e-09	1.73091e-09	1.73091e-09	1.73091e-09	1.73091e-09	1.73091e-09	1.73091e-09	1.73091e-09	1.73091e-09	1.73091e-09	1.73091e-09	1.73091e-09	1.73091e-09	1.73091e-09
neg_14836	10Z-Nonadecenoic acid	107.627	260.423	199.75	114.007	139.655	155.808	435.821	288.997	371.906	753.264	59.3112	593.954	610.515	1252.53	261.626	674.938	210.551	37.3928	437.631	399.775	898.494	457.648	1115.63	313.236	616.473	392.741	198.783	165.9	553.719	139.54	181.325	145.682	0.272787	119.214	25.937	481.692	114.853	500.023	171.519	818.862	1007.62	2289.47	213.898	1023.3	396.759	724.635	292.032	189.144
neg_14840	Allopregnanolone	144.806	50.3954	50.8378	45.5978	85.0647	99.3974	40.0999	55.0892	45.6802	49.2111	97.3249	110.81	87.8845	65.9509	69.1153	64.3631	38.3684	40.6303	40.9277	35.9389	40.9281	47.9777	44.6162	125.785	53.6837	43.2442	36.105	52.4594	42.4451	47.094	41.3363	37.0472	29.9472	50.5264	31.657	33.21	31.1973	35.2175	38.7441	32.0425	36.8743	37.0252	28.423	39.5443	44.3542	28.7085	42.0764	99.6253
neg_14841	Docosanoic acid	1.73091e-09	1.73091e-09	1.73091e-09	1.73091e-09	1.73091e-09	1.73091e-09	1.73091e-09	1.73091e-09	1.73091e-09	1.73091e-09	1.73091e-09	1.73091e-09	1.73091e-09	1.73091e-09	1.73091e-09	1.73091e-09	1.73091e-09	1.73091e-09	1.73091e-09	1.73091e-09	1.73091e-09	1.73091e-09	1.73091e-09	1.73091e-09	1.73091e-09	1.73091e-09	1.73091e-09	1.73091e-09	1.73091e-09	1.73091e-09	1.73091e-09	1.73091e-09	1.73091e-09	1.73091e-09	1.73091e-09	1.73091e-09	1.73091e-09	1.73091e-09	1.73091e-09	1.73091e-09	1.73091e-09	1.73091e-09	1.73091e-09	1.73091e-09	1.73091e-09	1.73091e-09	1.73091e-09	1.73091e-09
neg_14874	5alpha-Pregnan-20alpha-ol-3-one	290.691	279.209	409.055	602.092	395.832	118.514	269.87	178.699	206.207	208.254	190.591	305.849	243.841	329.482	507.167	399.5	278.727	313.078	280.326	171.908	339.929	354.147	172.247	115.036	313.592	272.773	103.517	222.988	241.109	65.7988	231.742	245.83	205.104	415.991	217.995	300.565	356.605	367.055	356.604	323.458	277.607	383.94	393.465	310.121	388.32	427.885	225.199	198.157
neg_14879	Surfactin	1111.16	1217.69	1123.7	973.674	881.297	1374.86	1664.2	1682.71	1799.36	1896.37	1099.75	1226.54	2162.69	2980.37	880.375	1979.4	1572.18	825.646	1376.32	2196.68	2093.74	1282.58	1830.24	2031.9	2402.63	1408.46	1554.47	1697.75	1650.68	1112.23	1522.53	1259.73	585.029	1319.68	861.7	1583.1	830.531	2635.19	1104.95	1943.71	1436.81	2864.53	1876.7	2024.12	2158.3	1770.64	1106.36	1430.09
neg_14894	11'-Carboxy-gamma-tocotrienol	7446.62	16871.5	10785.1	12194.4	12760.8	12322.6	20270.9	17339.8	16122.5	21639.5	9782.27	13837.7	19560.6	84913.3	8407.71	14635.9	16102.6	3871.27	6306.67	29115.8	37537.5	7382.93	26346.6	29655.1	12046.5	12803.4	8123.05	17017.6	22815.5	6687.2	8249.27	9640.23	3646.38	11318	2452.61	21895.9	4876.19	18746.2	7083.76	27159.2	11662.5	12107.9	12406.3	35299.6	35938.4	15781.4	9688.71	13070.1
neg_14896	Gentamicin A	798.69	1735.47	1199.71	1173.13	1266.63	1437.64	2253.45	2059.07	1890.81	2296.77	1123.48	1592.76	1628.06	6565.96	846.277	1450.58	1596.44	315.424	667.45	2819.99	3687.18	767.504	2470.22	3112.08	1018.12	1212.21	733.466	1654.95	2291.31	685.387	907.44	1035.17	353.425	1235.62	220.019	2328.76	640.015	1886.55	767.073	2651.23	1309.99	1454.16	1201.2	3566.83	3617.19	1865.07	1054.55	1313.59
neg_149	Maltose 6'-phosphate	876.221	596.242	625.883	781.773	700.472	689.285	681.105	798.702	658.619	752.099	667.387	610.605	742.532	506.199	892.975	527.749	918.558	1088.26	881.171	589.428	634.778	654.338	535.103	567.642	795.758	1217.13	718.71	745.072	731.632	967.581	594.298	682.557	1235.47	757.361	982.355	723.201	971.967	456.768	612.536	618.576	692.699	1450.71	585.109	543.07	512.474	765.233	919.575	603.579
neg_14913	Nystatin	11991.8	8051.18	11976.6	10066.4	10612.1	7490.48	7504.89	9687.99	11656.2	8564.62	11829.3	6674.27	15181	12568.6	8567.87	15968.1	8482.79	9242.84	11461.2	11142.7	15408.4	22798	17992	10369.1	20749.1	23117.4	13756.3	10866.1	16013.4	11326.5	14276.6	9711.23	9472.68	10218.1	8535.5	6297.69	6260.81	12035.4	8090.15	7960.2	8235.43	9942.84	10915.4	9945.23	6971.82	8675.33	7407.23	15130.7
neg_14918	17-Estradiol cyclooctyl acetate	0.00805296	1.73091e-09	0.00296184	0.00118855	8.3899e-05	1.73091e-09	1.73091e-09	0.0455529	1.73091e-09	0.00601385	1.73091e-09	0.0157638	0.00263001	1.73091e-09	1.73091e-09	0.000380355	1.73091e-09	0.0101737	1.73091e-09	1.73091e-09	0.00280581	1.73091e-09	1.73091e-09	1.73091e-09	0.00324127	0.00178416	0.033205	0.000547264	0.0273477	1.73091e-09	0.00985643	1.73091e-09	0.0257189	1.73091e-09	1.73091e-09	0.0810404	0.000366772	1.73091e-09	1.73091e-09	0.0190463	0.00427584	0.0296678	0.0041631	0.00956176	1.73091e-09	3.88567e-05	1.73091e-09	1.73091e-09
neg_14931	Polypropylene	3615.32	2503.12	2832.52	5789.83	6183.58	3224.69	3248.25	2930.79	2900.76	2989.12	4882.36	4702.32	2507.27	2228.94	4230.1	2092.14	2660.04	1525.77	2818.8	2713.08	3984.82	2738.42	2938.2	3581.17	2473.92	3689.58	3885.64	3991.72	2448.62	3276.21	2195.61	3855.59	3818.46	2782.24	2307.46	4693.21	5698.61	1493.09	2927.58	4102.7	4089.85	4871.01	3971.84	4743.41	3874.57	3276.3	2217.39	3849.57
neg_14933	Armillarivin	637.268	780.227	856.47	784.703	610.668	763.663	952.669	811.162	1291.65	933.84	664.23	850.81	874.532	730.747	657.725	901.574	680.827	969.875	1009.83	812.261	765.293	946.333	732.032	872.467	772.349	864.564	614.989	701.513	797.557	759.716	1022.96	758.053	640.753	763.997	836.48	708.536	940.232	696.38	760.306	668.203	998.228	918.095	650.578	819.412	715.059	881.682	908.617	542.128
neg_14939	Biotripyrrin-a	99.1307	115.445	129.08	124.741	99.1622	131.581	147.66	141.063	143.025	116.227	95.4341	129.142	75.7455	79.9645	97.0481	128.066	107.498	152.247	124.316	97.5461	119.768	109.808	90.6623	122.694	64.4409	95.979	74.7043	84.3535	106.701	97.1644	162.224	95.9888	94.4272	119.691	120.429	109.109	140.048	118.037	112.879	83.0787	98.3694	115.235	83.8178	111.127	110.953	118.089	139.159	83.9768
neg_14945	aclacinomycin S	936.123	956.841	841.093	944.313	699.952	1425.27	1041.93	763.707	1317.57	1346.93	1303.93	841.62	1384.37	905.68	829.945	1654.43	795.418	1761.28	1390	959.821	863.31	1387.46	1169.27	1640.25	1003.66	1213.01	1246.48	907.679	1024.68	1301.44	1399.5	1399.78	1212.23	894.852	1689.89	697.642	1039.54	752.852	1092.53	878.849	1159.32	915.168	1017.14	1352.62	688.244	1180.48	1405.39	880.296
neg_1495	Citrulline	103.607	79.5121	97.2661	111.562	85.3226	86.207	80.5132	89.6838	89.7917	95.4293	112.378	80.0536	111.473	92.2889	132.161	87.6776	153.812	129.5	104.778	109.624	83.9453	115.277	113.99	82.5167	118.908	165.615	92.7939	104.822	106.073	181.257	120.046	109.5	152.921	76.0637	125.11	76.6755	141.536	79.4559	80.7647	52.2935	147.326	84.3129	94.3954	97.2326	75.4221	122.764	108.016	55.3579
neg_14950	PS(22:2(13Z,16Z)/PGE2)	11532.3	10580.3	11879.8	10885.1	11171	9222.07	9083.61	10509.3	13000	9368.71	14026.5	9186.14	10834.9	13520.3	11085.5	15048.5	11261.3	11804.2	12381.1	12720.3	13831.1	21522.9	12479.6	11910.6	17568.6	18662.1	13550	12699.2	16288.1	12194.7	17004.2	10983.1	11538.5	10867.8	9855.29	9019.65	9535.22	10603.3	9425.6	10184.5	10306.7	11775.3	13535.1	11353.9	8344.74	9585.84	9372.79	11319.4
neg_14953	Oleic Acid ethyl ester	26.5139	37.5571	40.8673	6.58453	28.1537	37.6629	98.2181	99.7056	79.7999	139.076	12.995	145.73	144.557	332.469	38.7128	176.452	8.85569	1.73091e-09	27.2328	32.0114	70.7277	28.2224	127.778	58.3784	58.5119	20.6402	1.79738	4.85333	74.672	2.71312	6.51174	1.73091e-09	1.73091e-09	17.1849	1.73091e-09	50.1604	1.30406	94.9421	3.52044	68.8974	83.2777	276.434	8.33847	98.255	120.886	49.5929	42.6326	42.425
neg_14954	20-Hydroxy-6Z,15Z-eicosadienoic acid	191.887	175.435	164.424	146.226	224.841	216.05	197.197	206.767	175.313	196.506	221.893	230.776	258.871	265.972	193.898	206.94	225.548	273.233	215.919	258.776	243.532	239.364	215.96	184.048	244.636	207.536	273.897	225.403	284.934	266.354	290.759	219.906	181.788	152.079	187.347	325.186	223.806	370.258	318.147	313.582	267.421	282.713	273.591	253.509	209.008	309.65	179.947	235.794
neg_14956	(15S)-15-Hydroxy-5,8,11-cis-13-trans-eicosatetraenoate	116.771	133.819	120.697	119.884	117.127	135.55	140.123	159.001	134.896	142.069	165.668	166.933	136.827	154.24	121.386	136.963	115.335	117.977	129.474	128.324	163.562	129.373	154.759	142.423	150.178	129.651	96.0803	118.038	150.618	154.807	147.464	131.396	86.5873	115.362	134.144	166.611	153.815	165.901	142.112	172.918	165.738	186.048	138.744	190.633	121.518	183.191	117.531	117.955
neg_14980	2-Oxo-3-hydroxy-4-phosphobutanoate	592.781	537.697	711.711	571.828	491.019	1020.19	1021.09	1144.31	891.46	796.222	896.132	808.579	362.391	516.637	463.714	644.704	637.329	564.453	858.339	885.127	784.08	643.359	609.869	894.585	391.03	475.332	482.054	756.828	856.244	756.809	687.047	731.372	696.78	735.963	894.617	920.647	900.432	727.093	691.974	623.131	808.558	1112.17	680.767	966.6	740.372	1217.9	626.475	535.981
neg_14985	Docosenic acid	214.539	175.504	156.658	86.6856	116.214	188.727	87.5715	283.71	90.9029	365.462	415.155	699.058	564.095	77.2751	185.989	1151.02	59.9323	37.8395	59.4378	22.2516	1388.11	103.248	55.7418	138.813	176.72	8.04255	33.5859	233.717	18.2004	74.3619	123.454	252.625	724.166	37.315	21.3375	25.0036	494.738	41.5862	147.749	684.761	193.357	32.9488	19.8058	48.2659	55.3102	83.6981	101.661	251.386
neg_1499	6-Carboxy-5,6,7,8-tetrahydropterin	191.364	179.085	196.573	210.786	155.041	177.735	140.383	170.967	196.222	186.386	164.153	137.519	179.038	150.432	216.564	119.207	272.923	274.895	179.149	268.804	206.74	212.71	221.61	149.054	221.72	242.682	177.274	199.207	187.516	313.544	240.935	233.598	264.52	164.058	210.481	148.83	282.873	174.484	169.961	136.998	231.52	130.435	150.48	168.95	146.716	199.465	227.754	125.879
neg_14992	Cilostamide	12145.3	10457.6	11989.8	11413.9	12570.1	13492.9	14394.1	16083.5	13140.1	13251	13100.5	14249.5	11468.9	14341.4	11682.2	12415.8	11856.1	10441	13724.8	13478.3	13797	12367.5	13151.1	13317.1	10073.5	11632.4	10836.5	12585.9	15072.4	12761.6	13318.2	13340.5	10819.4	11303.1	12975.9	15387.5	12903.8	13022.7	13627.3	13165.4	13656.4	15823.1	12617.5	14631.7	12686.9	16252.5	10678.2	11815.1
neg_14993	Garcinone A	227377	201088	223098	227174	233987	264481	276276	312399	259047	268850	249663	285537	244155	293212	223271	243597	229842	202804	267077	264911	274224	253217	262809	264159	205725	235917	220235	245195	290232	248503	253223	258496	216650	221047	250219	286589	241011	251896	270523	261043	274371	304955	240254	277490	242513	299021	211105	233433
neg_15000	22(R)-Hydroxycholesterol	800.15	836.663	766.7	858.901	858.012	988.537	591.687	1024.43	1003.05	801.145	967.393	787.527	886.515	599.586	904.787	725.359	779.454	1605.84	1205.01	1089.56	845.316	739.179	719.607	870.395	821.658	577.375	688.038	824.9	629.448	770.121	628.779	661.934	1016.38	888.928	1038.03	807.032	817.713	1075.51	912.271	1020.61	679.895	574.198	821.605	722.983	760.553	831.986	760.254	807.757
neg_15001	Amperozide	135.266	101.133	111.813	128.118	115.963	161.854	150.066	188.79	96.162	115.637	183.142	202.04	135.751	251.585	92.527	144.851	132.937	62.5909	39.7806	153.506	193.123	57.2366	187.279	108.477	75.7284	120.766	109.709	165.054	241.329	205.528	79.2364	182.405	74.8902	76.6935	76.6215	214.658	77.4666	174.386	226.863	187.351	127.229	173.318	213.995	228.619	135.239	244.685	71.7855	139.875
neg_15005	12-Oxo-9(Z)-dodecenoic acid	4504.42	7015.5	4158.93	4388.91	4353.13	5557.41	3685.85	4801.3	4367.07	4728.34	4812.6	5660.76	4883.75	4785.01	4436.59	4040.7	5400.62	6513.7	5607.36	5244.11	4991.02	5529.34	4581.93	5684.05	3373.89	4574.38	3371	3595.28	3597.97	2903.61	3323.65	3525.61	10328.4	3836.42	3387.87	5113.59	4337.6	4730.92	5371.63	8152.71	4231.07	4866.97	3364.64	5312.25	3621.27	5746.08	4134.81	4694.63
neg_15006	O-Desmethylvenlafaxine glucuronide	449.936	346.685	426.861	438.223	549.663	510.934	606.714	648.277	433.486	541.395	450.279	503.564	711.358	893.66	516.609	613.109	463.291	325.19	466.555	554.573	687.463	524.464	763.024	501.656	532.164	586.497	510.547	469.231	744.88	601.837	567.582	486.671	262.971	397.142	480.966	523.876	447.471	628.336	614.491	711.813	631.387	662.182	542.569	681.643	540.812	775.681	400.955	569.4
neg_15009	(5Z)-7-[(1R,2R,5S)-5-Hydroxy-2-[(1E,3S,5Z)-3-hydroxyocta-1,5-dien-1-yl]-3-oxocyclopentyl]hept-5-enoylcarnitine	12837.7	10348.3	11949.9	12490.7	13019.4	8410.22	12595.2	7446.93	9908.54	11723	18950	16655.6	12993.1	15509.4	13212.3	13148.6	14539.6	5520.64	6817.6	9059.56	18654.7	6245.25	9460.33	7767.23	13118.4	8916.82	10477.6	8911.75	9939.88	14239.3	4380.37	7128.79	7293.57	10468.4	8114.05	16235.1	10990.1	14485	9937.2	11408.5	15055	16286.7	16506.9	15106.5	12460.8	12339.1	11529.3	11321.7
neg_1501	Polyribosylribitolphosphate	232.246	336.25	323.881	315.783	219.614	291.457	405.445	278.94	429.596	423.425	219.11	220.082	422.752	312.604	266.94	387.178	153.618	162.915	430.99	191.258	174.197	241.381	351.237	367.157	224.825	363.413	328.239	299.65	301.728	267.764	265.09	327.239	231.633	317.016	203.312	182.601	167.866	202.702	172.053	161.252	190.191	138.999	144.167	219.008	277.413	145.653	313.991	216.036
neg_15011	Chenodeoxycholylaspartic acid	7597.94	5121.69	5808.82	7946.77	6742.56	5404.96	7124.74	6678.98	5761.72	5907.24	7369.58	6039.61	6784.44	7210.94	7370.49	5490.43	8101.42	4166.82	4517.91	5830.07	8722.23	3992.34	5728.63	4817.58	5548.91	4185.89	5651.72	5832.15	6964.63	7025.15	2616.72	3662.55	4901.7	6178.89	4993.13	7857.71	5587.94	7161.61	6857.11	6858.28	8879.6	7018.81	7560.68	7423.79	6968.1	7213.78	6320.8	5795.37
neg_15012	gamma-Glutamylglutamic acid	61.6471	26.2246	52.368	47.6871	30.7015	150.512	147.953	166.717	130.086	108.048	89.9781	67.4117	1.73091e-09	26.9012	21.3962	38.6888	70.1836	69.438	118.337	119.572	84.4992	67.0645	70.9256	161.668	29.1369	23.5772	39.1714	70.8337	71.5635	64.5509	77.5653	36.1116	70.2297	129	93.6628	103.632	130.394	99.5898	57.7364	47.4907	95.812	132.339	51.2523	72.5682	109.541	132.66	83.4377	44.6847
neg_15016	PE(14:0/20:4(5Z,8Z,11Z,13E)+=O(15))	13510.1	13458.1	12851.8	14237.9	15254.1	17621.3	17959.4	20861.1	14823.5	18963.1	15266.3	19889.7	20490.7	21833.3	16564.4	19975.6	13986.5	11648.2	16340.6	17472.9	21269.3	15763.4	20367.1	15626.8	14322	16574.1	13507.6	12300.9	20948	17109.9	16642.9	16846.3	8440.89	12426.3	16886.5	19739.1	15413.3	18341.8	19316.8	20915.3	20153	20842.6	15220.6	22393.9	15867.3	24852.3	12955.7	15524.2
neg_15018	PC(DiMe(11,3)/22:6(4Z,7Z,11E,13Z,15E,19Z)-2OH(10S,17))	18360.6	26654.5	21002.1	21220	27108.3	25802.9	24639.9	21953.4	22734.4	18801.6	28227.3	25812.3	51420.2	85242.5	27670.9	28315.7	35989.8	24221.1	21966.7	28611	25568.6	59943.5	32125.7	19751.1	58129.9	50294.4	58347.5	33336.7	42398.5	35184.1	49688	36874.5	41411.8	17664.3	35660.3	20783.1	21312.1	22682.7	33482.5	57598.6	34925.7	31299.9	62982.7	37601.9	19960.9	31429.7	25088.3	25829.2
neg_15021	PE(LTE4/20:0)	1893.88	1858.15	1493.88	1521.24	2006.01	2426.96	1724.35	2186.48	1599.65	1988.51	2683.7	2645.8	2237.58	2482.7	1781.57	1928.12	1714.56	1409.45	1638.84	1892.6	2177.53	2094.24	2445.38	1946.64	2051.64	2460.2	2057.88	1800.32	2169.55	1981.46	1580.97	2850.69	1733.44	1392.21	2050.77	3077.35	1732.91	1884.47	2599.02	3116.49	2274.32	2454.98	2711.28	3509.22	1488.85	2389.77	1342.43	1887.66
neg_15042	Linoleate	16714.7	8915.34	8647.85	10880.6	17567.7	13574.9	12447.2	20947.3	7966.74	12286.5	13603.1	14752.1	13411.7	20320.7	12799.7	9917.53	12790.7	6370.81	9918.72	13474.4	16479.7	11913.3	18052.8	11144.3	10754.6	9229.61	11969.4	12979.8	15467.6	10632.4	9847.69	9896.71	8471.47	9606.74	9013.64	20527.3	11135.9	16849.9	14586.3	20162	13197.8	15949.6	13835.9	13972.9	13777.8	16137.5	8251.62	16771.1
neg_15049	Icosa-2,6-dienoic acid	17237.1	21209.3	10188.2	14229	24519.6	20522.4	14243.9	30164.6	9191.54	16737.7	24634.2	40865.4	20590.3	26443.1	15356	13323.3	20499.8	5786.71	8046.02	17694.3	25572.2	13890.9	26734.6	11652.1	10492.3	13115.2	14185.4	13671	24455.2	14357.9	9387.87	25557.1	11330.1	9506.55	13969.7	53398.5	17834.7	24057.7	29127.5	43875.8	22798.5	31687.4	24873.3	28257.8	17055.4	28853.7	6991.64	22115.2
neg_15060	1,2,4-Triazolo(4,3-b)pyridazine, 7-cyclobutyl-3-(2,6-difluorophenyl)-6-((1-methyl-1H-1,2,4-triazol-5-yl)methoxy)-	242.577	119.739	154.824	204.649	304.929	230.134	187.561	266.725	160.608	159.583	293.579	193.87	142.546	278.988	204.414	141.999	226.271	124.62	151.397	243.148	204.063	188.404	236.748	201.231	135.283	137.608	259.25	281.925	264.93	192.604	143.435	256.205	284.195	183.046	166.394	221.733	130.913	192.279	185.674	205.395	120.228	193.306	308.984	183.646	240.839	185.533	129.809	294.19
neg_15063	Garcimangosone C	5201.05	5154.88	5395.68	4862.76	4930.73	6047.83	6434.42	6900.79	6196.76	5997.22	6259.86	6226.8	4859.09	7402.08	4642.55	5101.66	5850.93	4391.45	5611.73	6227.62	6394.71	5516.67	5603.39	6536.65	4443.61	4895.34	4511.44	5805.93	6332.51	5540.62	5867.64	5762.48	5275.38	5268.62	5992.43	6055.96	5362.29	6127.86	5304.16	5050.11	5496.78	6326.1	5374.1	6361.39	5684.11	6715.56	4843.48	4938.95
neg_15064	Norbuprenorphine	2434.12	2484.9	2497.63	2637.5	2706.42	2409.68	2645.95	2531.98	2556.84	2551.21	2581.28	2516.8	3477.29	3413.24	2647.15	2975.05	2498	2460.83	2591.11	2515.53	2775.5	3015.93	2882.39	2753.06	3059.47	3168.92	2809.75	2868.2	2836.46	2772.66	2966.25	2687.11	2444.23	2423.34	2491.99	2765.82	2341.19	2719.43	2636.13	2951.09	2786.34	2989.67	2943.5	3266.35	2596.12	2824.65	2488.77	2546.81
neg_15068	4,4-Dimethyl-5alpha-cholesta-8,14,24-trien-3beta-ol	11752.3	14004.3	12089.7	13217.5	13069.2	13628.8	11294.7	14811.5	16269.3	15918.4	13369.5	16900.6	17773.9	25708.4	13640.2	16133.7	13462.7	21531.6	18530.4	19251.6	20273.7	15526.3	19750.8	13792.5	16808.1	12233.2	13244.7	14046.4	14882.7	13044	12127.8	12208.8	14051.4	12343.5	13081.7	15835.9	12075	20946.5	13949.2	19402.6	18586.6	28465.2	13838.7	20696.7	14366.6	17549.6	12558.9	12151.6
neg_15070	Topotecan	6450.43	3037.32	3223.87	3931.71	7967.89	5877.52	5002.23	8853.52	2937.72	3948.88	6891.05	6406.53	4395.61	8783.5	5047.03	3962.71	5022.8	1899.39	3565.07	5604.95	6633.29	3622.78	6541.43	4522.55	3527.76	3514.29	5001.52	5732.09	7380.61	5018.94	3213.05	5661.23	3629.91	3762.29	3464.22	10523.9	3605.47	7021.82	6744.15	8411.91	4506.95	8138.89	7886.84	7160.4	6243.43	7345.92	2603.73	7665.34
neg_15072	(9E)-9-Nitrooctadec-9-enoylcarnitine	4369.37	5310.16	4296.27	4681.03	4448.13	5379.03	3722.41	5319.73	5123.37	4713.47	4984.06	5429.76	4922.02	4641.61	4569.65	4014.96	4941.45	7072.15	6069.92	5759.13	5055.65	5313.42	4633.12	5054.79	3926.45	4172.56	3984.07	4321.87	4054.87	3902.3	3995.72	4210.92	7700.91	4462.26	4453.1	5232.12	4626.77	5583.73	5372.35	6644.67	4689.48	4863.14	4207.75	5213.01	4127.29	5596.46	4394.64	4724.94
neg_15074	6-Lactoyl-5,6,7,8-tetrahydropterin	268.814	302.476	302.485	293.057	390.814	355.44	310.458	401.302	232.755	309.376	331.458	389.367	340.991	462.823	314.576	228.491	340.135	123.747	198.577	356.624	316.185	221.297	364.066	284.713	206.625	205.078	235.463	247.707	360.474	274.357	121.486	385.345	169.106	199.304	217.614	522.179	268.884	389.015	429.882	434.612	355.839	423.955	404.076	453.689	378.997	359.491	184.249	327.933
neg_15081	alpha-Tocopherol acetate	4899.74	5181	4623.03	4957.88	4793.27	4945.68	2987.31	5176.24	5380.59	4610.78	4935.02	5181.86	4901.93	4336.42	4834.96	4289.54	4920.44	8519.79	6162.73	6783.96	4574.5	5408.19	4523.71	5290.49	4958.68	4087.55	5012.92	5178.26	4318.82	4763.68	4911.37	4684.3	5999.77	4781.77	4959.67	5806.89	5143.16	6258.43	5174.01	5475.54	5918.86	5627.67	5375.9	5653.71	4467.66	5967.77	4596.06	4593.59
neg_15092	Tyr-Gly-Gly-Trp-Leu	182.108	369.679	106.128	124.917	218.464	211.646	130.449	356.192	82.4749	180.692	421.922	894.181	116.933	237.193	161.925	139.907	98.8646	98.5157	97.3027	154.587	214.484	44.886	89.164	99.1156	87.0595	60.6035	89.61	48.0656	142.101	95.1492	93.3641	493.128	104.488	81.2893	140.003	235.991	233.145	274.008	100.206	243.315	179.096	237.575	245.364	181.665	201.784	130.276	135.348	275.842
neg_15094	3-Hexaprenyl-4,5-dihydroxybenzoate	679.414	593.84	720.921	624.438	730.461	613.654	736.909	860.518	666.687	683.592	618.642	910.234	698.205	908.602	692.246	647.267	564.41	454.667	641.699	682.83	840.306	832.242	754.341	668.211	751.672	716.978	748.693	836.297	604.956	737.551	619.955	622.742	588.484	541.272	328.104	726.325	692.373	615.299	799.135	663.401	730.667	873.319	690.866	624.923	502.068	625.775	482.269	611.977
neg_15107	PE(18:4(6Z,9Z,12Z,15Z)/20:5(5Z,8Z,11Z,14Z,17Z))	4887.64	3831.31	4030.85	4768.1	5135.61	5896.45	5837.36	7434.14	4446.74	5541.07	5102.38	6153.65	4714.57	5719.74	4775.96	5923.66	4756.65	2603.83	5037.34	5679.84	6548.46	4021.11	5815.43	5227.81	3205.21	4288.12	3466.63	3961.11	7379.04	5344.11	4649.81	5042.15	2407.47	4484.54	5397.28	6571.56	4747.24	5736.57	5380.05	5949.56	5916.01	6620.62	4589.27	6978.91	6028.38	8224.88	3339.68	4944.8
neg_15129	Stearic Acid ethyl ester	540.598	314.834	555.664	610.832	580.29	528.008	756.437	561.843	808.51	848.365	324.461	459.416	586.154	382.617	826.329	901.47	60.4601	61.4852	156.988	65.6545	99.897	159.932	147.095	459.999	64.2739	132.926	114.64	72.5898	158.03	65.0258	88.9689	46.7471	9.88595	457.41	30.562	58.2206	155.02	8.73838	86.153	103.469	147.31	137.934	1.73091e-09	80.8385	473.355	78.8922	611.732	412.24
neg_15130	L-threo-sphinganine	16.0736	26.2221	11.6662	27.9136	25.4946	23.6893	37.04	34.7894	28.9453	49.1208	20.3302	47.6797	35.3474	132.098	25.1327	56.7586	44.8569	37.3758	28.8074	57.3755	84.339	34.467	95.5202	29.8783	70.9101	43.1849	24.0801	32.916	58.1481	58.7186	26.9638	27.5179	22.5996	18.5951	49.0915	59.5225	32.586	89.3829	42.1699	71.2785	85.2507	136.027	44.5325	103.845	54.2508	61.5687	24.98	20.0904
neg_15132	(Z)-11-Eicosen-1-ol	348.91	259.415	222.714	145.693	210.068	376.164	392.298	105.519	120.508	112.145	409.346	187.237	198.029	208.415	231.585	179.155	185.396	196.026	186.71	176.023	199.137	87.1494	213.38	334.946	285.981	21.2105	122.454	212	110.607	451.894	66.1003	58.3684	33.684	363.86	159.083	328.003	199.189	702.851	596.917	284.774	1.73091e-09	116.518	33.4564	150.175	137.835	247.435	174.296	106.265
neg_15136	1,2,10-Trihydroxydihydro-trans-linalyl oxide 7-O-beta-D-glucopyranoside	2286.04	3539.53	2817.3	2716.65	2499.57	3243.19	3152.07	3509.11	3308.37	3422.13	2969.78	4573.33	3149.69	3084.49	2551.84	3089.68	2940.28	2796.52	2930.29	3121.23	3399.72	3083.45	3053.01	2900.25	2271.04	3008.66	2172.37	2256.83	3138.27	2829.74	3013.37	3605.7	2274.16	2399.88	3299.52	4068.76	3794.34	2881.53	3547.72	3633.54	4162.3	4084.41	2788.38	3883.73	2645.14	3965.02	2498.43	2450.67
neg_15143	Chitobiose	50.2733	58.2559	80.7282	57.174	70.5454	107.921	98.9791	136.496	81.8598	85.6535	96.5703	93.8334	25.4228	65.9841	42.4474	66.7794	75.1733	50.5915	90.0633	101.174	88.4721	71.0703	65.6092	87.3872	30.1609	55.7119	58.5584	71.9235	94.2542	81.7607	69.9952	99.4316	77.7854	62.2039	89.6538	129.293	99.7068	78.9306	81.6606	110.751	77.5245	106.569	93.6536	91.0215	83.047	113.225	57.7755	65.8769
neg_15144	gamma-L-Glutamyl-S-(hercyn-2-yl)-L-cysteine S-oxide	369.694	712.586	472.191	430.211	387.492	674.686	554.099	725.764	589.464	592.343	637.147	948.216	429.218	448.228	372.158	433.234	590.623	413.45	425.981	594.071	602.42	470.317	517.439	550.578	288.141	446.241	327.123	397.878	611.467	517.427	446.065	775.986	470.003	421.015	674.728	932.048	755.032	519.655	615.586	706.889	691.728	801.834	517.578	773.29	472.794	770.729	388.364	383.576
neg_15150	Epothilone B	2944.28	1989.05	2136.67	2446.92	3144.66	1213.04	2590.7	1044.42	1311.54	1610.45	4145.68	3414.34	1564.88	1924.9	3057.31	2534.95	2217.17	1098.83	832.199	1196.57	3248.41	753.378	978.526	1100.22	1564.2	1008.91	1233.26	1155.67	1222.12	1654.37	942.979	899.941	1481.1	1883.23	1971.84	2904.98	2524.3	2879.55	2352.17	1331.91	2587.35	1147.78	3661.26	1403.76	2625.51	1383.34	2094.28	2786.98
neg_15151	LysoPC(20:0/0:0)	85688.1	64164.9	94789	100733	99652.8	99829.8	111947	84692.8	113295	108720	68827.7	84483.2	86143.6	81042.9	130642	128259	20341.4	22805.5	44464.6	25014.7	32160.7	40969.2	33195.9	83998	25263.3	34741.7	31282	23315.4	39573.6	26084.3	26995.2	24171.4	13522.1	78403.6	20218.4	29301.8	36520.6	18327.3	28081.1	31304.9	44907.4	43169.4	12733.3	35070.4	78870.4	30784.3	90198	76933
neg_15170	Octadecadienoate	41.7078	389.508	19.5608	22.1608	140.481	112.538	122.077	342.199	123.722	230.788	117.577	208.866	55.9775	1314.25	162.175	72.2376	89.7667	45.9663	33.3665	227.229	115.178	16.4444	148.02	318.63	32.6837	33.4405	36.2242	0.0531932	235.543	0.611595	11.7224	375.52	48.781	63.0488	0.00375413	269.912	67.5607	118.18	0.0481225	328.709	1.29596	6.55396	22.1657	116.761	574.848	60.6239	52.4617	184.078
neg_15174	24-Methylenelophenol	10658.6	27841.8	20116.7	33531	10642.2	16994.7	7638.7	14583.7	11420.4	12441.9	11099.1	11371	14350.1	9006.46	14701.5	9453.72	39524.4	46484.1	14109.3	22181.6	10801.9	11477.6	11642.6	11636.7	10224.8	8348.42	14568.5	10756.4	10272.1	9934.51	9999.57	12347.1	11547.2	10150.8	26869.6	27263.9	18621.1	24216.4	17490	17345.9	27126.2	17563	25688.5	18370.4	9820.85	21308	9393.67	10136.3
neg_15175	Octadecyl cis-p-coumarate	120.935	110.273	100.909	89.6195	99.2329	97.2145	125.04	77.1798	116.992	132.351	67.8571	148.06	424.452	120.662	87.341	124.745	150.503	137.737	241.26	171.329	144.87	189.87	215.692	77.6593	133.706	67.3365	203.109	134.348	195.417	119.833	112.298	147.441	84.614	98.0593	159.952	127.03	124.956	231.365	244.26	174.216	128.861	125.618	114.143	96.865	111.214	153.198	113.927	34.0472
neg_1518	GMP	472.385	461.431	493.622	483.209	343.607	274.666	449.768	268.146	383.32	411.849	383.124	368.584	342.114	266.01	496.902	441.542	617.834	479.598	532.587	296.651	388.516	292.915	294.745	216.849	508.502	574.156	396.599	300.664	285.711	401.012	358.818	238.47	645.084	515.894	478.814	355.208	458.81	381.401	383.524	230.368	513.054	308.147	401.866	209.769	357.992	412.018	600.569	388.984
neg_15182	Brassinolide	784.201	700.84	737.43	767.414	716.931	809.021	802.568	800.416	767.493	762.897	804.087	843.091	1144.46	712.33	726.895	796.07	850.99	881.977	1046.24	856.4	785.709	896.406	935.323	704.543	715.762	624.356	926.47	786.389	981.23	810.193	803.714	898.797	703.014	673.623	981.671	817.7	820.155	887.496	966.515	753.372	719.645	857.272	732.244	709.433	638.513	872.467	688.13	610.029
neg_15189	Stearidonic acid	107.371	102.273	116.331	97.3344	127.454	103.33	87.8134	116.07	111.199	95.9042	96.1271	60.4474	132.266	107.25	130.641	106.594	97.5034	129.708	120.957	129.597	115.006	110.422	112.649	107.091	107.518	86.1404	99.746	87.7039	108.708	90.0855	85.2511	87.6362	100.437	106.226	117.181	158.794	120.477	138.117	122.14	154.154	136.067	147.625	121.304	150.21	90.5684	141.927	110.792	117.276
neg_15191	Anhydrorhodovibrin	306.623	309.381	215.973	180.611	242.014	237.654	93.0428	300.122	252.265	223.266	317.878	208.953	165.333	133.552	167.629	122.228	350.98	487.324	348.789	493.04	237.759	272.21	265.732	273.364	359.144	208.551	414.506	410.649	228.317	360.648	251.603	496.568	543.746	301.912	381.46	488.38	324.671	473.822	390.963	452.493	399.703	337.154	472.366	382.705	261.834	404.828	225.065	313.178
neg_15193	5-O-beta-D-Mycaminosyltylactone	174.1	392.141	161.605	134.872	155.163	321.225	140.995	423.041	261.339	383.537	432.246	2024.69	129.966	103.949	188.382	189.185	127.902	244.009	184.735	148.318	278.831	82.0337	138.339	196.687	86.8123	51.5922	96.5616	74.4575	102.934	115.627	214.528	801.867	94.9744	164.58	200.649	325.875	405.076	108.805	103.757	127.903	88.122	147.125	84.92	101.826	186.825	144.44	172.674	257.593
neg_1520	6-Methylthiopurine 5'-monophosphate ribonucleotide	777.474	784.843	749.566	545.424	763.186	730.202	645.924	681.791	633.476	741.414	594.48	736.726	798.904	730.569	727.699	706.712	639.693	696.644	850.878	525.841	452.182	724.915	574.21	538.627	701.837	1030.62	588.305	652.623	723.021	646.51	537.102	535.724	720.882	645.505	689.566	611.953	636.696	466.034	513.116	761.502	781.504	911.98	546.721	478.791	590.643	1066.13	615.719	596.464
neg_15208	10,20-Dihydroxyeicosanoic acid	387.831	371.873	354.274	345.556	436.014	445.86	424.818	510.944	356.701	408.22	525.843	452.508	542.128	479.958	433.07	418.155	351.975	925.623	427.631	393.458	381.254	387.894	484.773	438.2	534.728	471.693	627.776	432.361	502.551	535.817	721.513	593.5	469.661	380.014	463.507	378.509	495.907	448.495	315.255	292.414	258.756	253.771	231.066	215.212	493.24	222.07	455.265	587.645
neg_15214	Feruloylagmatine	819.597	345.797	541.082	469.545	757.816	621.221	635.012	507.663	492.095	584.15	534.646	761.527	446.4	426.195	582.032	592.752	368.701	517.652	251.808	278.137	407.348	451.889	525.09	927.206	235.406	337.789	475.941	452.072	486.312	203.562	269.888	532.697	444.562	483.949	348.693	598.266	232.781	180.682	443.636	328.786	142.443	115.261	122.675	408.359	535.323	126.173	557.364	530.605
neg_15217	PS(DiMe(13,5)/MonoMe(13,5))	1205.01	1541.93	1952.19	1441.01	1179.15	1158.15	1322.59	1157.03	1786.42	1328.05	1144.36	1364.91	2054.61	1762.38	1514.01	1523.76	1397.05	1650.77	1743.23	1429.28	1526.05	2335.47	1565.95	1394.08	1956.01	1951.52	1850.49	1675.6	1238.68	1315.32	2116.33	1443.17	1410.8	1244.91	794.973	1133.45	1447.54	1075.27	1219.68	1135.62	1442.58	1631.75	1567.9	1203.54	950.697	1018.03	1266.01	1122.67
neg_1522	6-Thioxanthine 5'-monophosphate	417.736	332.92	324.074	261.345	352.87	384.832	282.184	354.483	342.637	363.185	225.394	173.923	441.911	449.62	338.521	326.706	333.869	336.927	471.989	309.501	197.868	432.986	301.307	289.965	361.046	580.726	272.485	375.561	400.274	316.827	215.056	253.159	366.12	292.985	339.441	322.449	247.349	226.153	248.221	532.454	453.817	581.09	268.26	287.781	235.669	725.195	271.261	280.381
neg_15223	Butanoyl PAF	3523.54	3145.77	4592.31	4470.77	3948.89	4820.38	5175.16	3969.73	5631.55	5228.58	3157.36	3814.14	3084.74	3241.41	5689.74	5649.42	1082.95	1343.79	2412.01	1330.14	1498.38	2022.72	1493.92	4079.28	1143.83	1584.19	1437.19	1190.96	1855.53	1377.64	1509.05	1241.43	708.135	3779.1	1132.49	1522.37	2062.69	930.97	1399.83	1524.22	2148.38	2051.7	621.108	1750.46	3716.48	1693.48	4522.8	3091.42
neg_15224	6-Hydroxyemedastine	696.724	581.486	701.907	734.61	695.734	904.492	848.287	958.158	987.564	916.198	772.135	625.995	759.318	611.328	795.889	1200.41	335.77	431.996	591.321	437.621	470.635	461.521	426.209	807.023	333.569	392.219	441.776	387.225	507.084	384.264	441.565	426.593	303.2	833.117	443.803	444.922	528.397	364.436	435.496	411.022	506.077	572.22	297.087	482.613	666.186	513.964	786.995	645.104
neg_15227	PE(15:0/22:2(13Z,16Z))	18443.1	30531.8	21935.6	27907.6	33070.2	21778.9	22197.6	17950.1	20410	21499	25194.5	32481.1	82521.6	109462	33540.4	32623	44590.5	28959	23054	38158.3	28351.3	73798.1	54468.4	18031.3	90906.9	75966.3	81774.1	49878.5	55225	46025	70425.5	40386.5	57960.6	19818.4	34694.2	21427.3	22012.4	26211.9	43819.6	71075	42743.1	33807.4	75119.9	39297.4	24991.8	25077.9	33435.9	37304.4
neg_15231	N-Stearoyl Alanine	1595.14	891.627	774.023	1083.58	1770.86	996.559	1037.2	1093.64	544.354	640.929	1694.13	1080.66	698.507	737.313	1659.15	987.563	938.441	803.929	517.072	606.614	919.206	500.388	903.042	718.979	757.259	640.743	999.633	792.936	991.217	1039.67	483.487	679.901	794.383	943.494	830.201	1841.84	1019.39	864.044	766.998	1389.09	965.514	2706.05	1361.81	1863.69	1155.23	1262.63	926.064	1285.51
neg_15232	4,4-Dimethyl-2-[3-carboxylatopropyl]-2-tridecyloxazolidine 3-oxide	281.25	277.423	195.04	264.986	185.02	118.788	258.765	196.096	160.535	178.105	287.877	300.371	165.522	218.09	297.609	237.551	295.941	274.855	133.599	192.787	399.687	90.9595	222.571	100.676	268.359	208.607	120.683	130.568	137.919	262.473	110.193	112.138	173.029	195.169	156.029	277.855	268.927	494.764	358.104	290.51	370.095	347.192	376.281	408.527	164.512	313.763	305.417	201.985
neg_15238	Juvenile hormone III acid	257.726	348.804	362.664	317.423	351.247	372.937	394.061	369.981	483.659	454.961	295.454	363.91	311.812	184.699	527.069	389.058	140.033	376.525	592.619	300.814	219.885	377.565	399.213	459.687	211.119	225.001	319.028	225.867	421.12	255.347	358.623	258.866	185.704	240.589	187.098	317.496	403.691	231.068	199.484	304.617	318.696	590.338	132.599	276.874	353.004	235.928	535.383	232.847
neg_15250	PC(18:0/20:4(5Z,8Z,11Z,14Z)-OH(20))	2009.9	2387.5	2359.23	2791.7	2383.81	2163.23	2454.4	1900.35	2511.73	1983.14	2534.94	2340.64	3877.07	5206.71	2291.07	2367.87	3210.72	2482.88	2450.78	2923.04	2133.16	5015.08	4726.9	2338.76	5086.73	4379.81	4793.73	3148.44	2826.76	2732.94	3974.62	2599.33	3422.48	1984.83	2315.85	1892.21	2289.67	1977.84	2704.13	3741.3	2685.5	2548.28	4180.74	2780.38	2006.7	1836.57	2395.37	2349.57
neg_15252	PG(i-22:0/20:4(6E,8Z,11Z,14Z)+=O(5))	4551.37	3899.28	4304.61	5003.89	4362.89	3108.76	3549.97	3533.82	3821.66	4337.76	3864.62	3111.94	4305.32	3820.07	4787.72	6789.43	3657.62	3997.97	5209.79	4127.13	4549.61	3526.42	4361.42	5015.12	5622.62	6363.87	4669.64	5411.3	4439.36	5815.67	4059.44	5325.56	3540.87	3900.57	3369.56	3543.43	3293.73	3896.37	3847.87	2954.56	3791.13	3350.27	3551.43	4217.37	4002.58	3033.5	3113.95	4470.29
neg_15266	taxa-4(20),11-dien-5-alpha-yl acetate	5066.1	9113.67	7611.06	7677.39	7069.28	7989.3	13091.7	11632.1	10983	13871	6919.67	7900.73	13360.1	50952.8	6376.4	8632.39	12662	3422.29	5415.44	21522.4	27357.9	5627.35	19230.7	21794.3	10239.5	11772.6	6401.86	12302.2	14925	5377.32	6686.35	7626.5	2524.5	7351.22	1955.42	13452.5	4551.19	15681.9	4542.12	16495.9	8678.7	9319.86	8508.22	26611.7	21055.2	11974.1	6619.99	9195.54
neg_15268	[12]-Gingerol	2270.09	2504.41	2429.97	2560.99	2412.07	2459.5	3037.58	2803.97	2717.88	2642.15	2587.86	2469.52	2968.94	4270.64	2412.12	2759.44	2577.01	2306.58	2702	2928.61	3244.41	2768.82	2991.38	3184.47	2559.25	3121.51	2642.21	2791.88	3186.82	2609.71	2865.31	2627.62	2440.67	2319.73	2428.79	2436.26	2112.52	2531.34	2483.79	2653.01	2447.15	2632.19	2560.4	3107.81	2772.58	2617.12	2230.88	2532.83
neg_15271	Monoketocholic acid	575.28	1015.4	840.993	737.008	738.42	965.448	1520.31	1458.8	1261.59	1510.86	820.008	903.623	1121.02	4386.61	640.956	930.643	1268.48	382.948	640.703	2286.37	2794.43	576.353	1971.45	2341	972.618	1100.97	633.904	1339	1658.2	609.934	754.391	874.391	295.273	824.356	223.131	1541.97	574.618	1628.84	466.606	1657.37	909.397	1156.42	902.133	2860.68	2237.96	1528.47	721.5	975.318
neg_15303	3''-Oxoribostamycin	196.98	280.566	211.918	247.978	220.68	381.55	298.088	368.998	258.169	362.713	287.752	501.902	159.624	231.93	213.119	157.055	198.684	129.296	271.664	236.541	283.327	303.783	240.627	377.074	193.756	236.158	239.651	349.999	324.239	274.23	94.8827	275.44	184.742	341.443	112.578	552.61	435.973	228.549	358.723	242.06	313.393	565.901	262.77	406.484	291.599	255.64	259.834	215.69
neg_15308	(6beta,7alpha,12beta,13beta)-7-Hydroxy-11,16-dioxo-8,14-apianadien-22,6-olide	1326.32	2180.97	1738.73	1624.14	1242.57	2141.2	2042.82	2430.31	2636.44	2665.47	1858.83	2808.95	1581.23	1842.61	1371.13	1754.31	1583.97	1447.29	1952.37	1612.47	1989.13	1883.18	2257.6	1875.4	1315.19	1619.64	1824.6	1661.44	2655.44	1786.36	1740.75	2284.1	1575.74	1449.43	2361.61	2207.56	2202.25	1524.11	2292.81	1828.63	1667.86	1894.32	1248.13	1918.43	1727.32	1920.4	1534.68	1380.36
neg_15313	3alpha,7alpha-Dihydroxycoprostanic acid	636.063	717.274	623.204	651.577	613.096	821.832	539.364	865.374	1000.98	704.458	737.494	718.135	494.219	550.259	635.546	805.416	686.851	1195.43	1106.45	1001.8	758.725	660.831	902.856	708.094	639.66	478.976	715.102	701.104	709.887	625.4	774.481	803.505	776.365	727.274	876.822	848.498	897.442	1007.01	826.177	900.306	837.8	630.11	676.994	698.8	773.594	861.303	734.887	583.753
neg_15319	(2R,5S,8R)-2,8-Dimethyl-5-propan-2-ylcyclodecan-1-one	239.315	272.577	346.799	266.856	246.986	382.476	306.265	282.612	253.146	313.828	314.49	363.777	256.12	343.122	229	302.202	291.094	238.378	219.324	331.973	298.303	210.204	266.042	289.277	270.26	247.556	357.131	279.726	355.74	415.416	248.316	273.074	222.45	246.923	277.609	279.221	280.704	291.328	340.634	254.006	296.429	256.576	352.923	333.049	272.782	438.085	256.443	222.401
neg_15326	Dextran-70	221.36	861.049	220.111	355.514	239.125	887.497	342.03	1543.42	307.01	954.197	1107.83	3026.37	250.165	469.167	263.75	221.403	508.197	95.505	270.635	439.064	690.424	243.073	728.672	430.898	118.586	162.551	377.635	234.024	635.12	300.83	179.096	1211.57	246.478	384.683	479.093	1859.27	823.468	610.655	1012.38	833.855	437.374	897.81	334.157	860.348	682.133	645.797	155.922	666.018
neg_15331	Risperidone	2676.84	6202.16	3116.27	3658.07	2277.82	7145.31	4828.13	10369.8	5245.75	9535.62	6078.45	13988.7	2596.29	4674.77	2709.92	3159.8	3957.83	2530.73	3811.61	3475.17	6717.6	3312.17	7274.96	5070.47	1773.54	2361.56	4656.76	3147.44	8520.03	3296.15	2563.03	6394.38	3176.33	3242.03	6046.94	10846.5	6425.21	4530.5	8790.4	6320.08	3355.59	5780.95	2064.2	5620.36	5716.6	4702.76	3077.12	3430.8
neg_15338	all-trans-Neurosporene	420.891	475.111	442.951	354.714	367.274	433.868	234.859	421.409	447.081	391.166	422.576	275.83	277.036	217.234	346.695	274.482	375.337	598.93	454.381	545.918	303.659	408.154	327.189	528.894	365.559	345.215	485.173	504.325	371.966	414.327	425.861	447.899	577.924	402.111	491.619	516.235	507.603	475.952	454.913	410.423	400.715	453.939	409.393	481.436	399.634	490.403	403.738	388.886
neg_15348	Antibiotic G-418	121.315	104.32	124.271	53.6256	62.371	120.789	57.5377	159.6	160.442	98.612	178.098	138.281	17.2271	27.8627	125.122	58.497	57.9007	1.73091e-09	48.9844	33.6633	67.4554	0.000364314	13.5044	88.6503	34.4684	8.73902	48.6224	10.7287	64.5363	65.7811	1.73091e-09	23.8952	17.9167	147.976	53.4664	186.86	95.2228	99.9194	100.069	71.0786	86.0765	169.81	84.1679	148.11	105.707	244.403	100.168	85.2608
neg_1535	2-Hydroxy-3-keto-5-methylthiopentenyl-1-phosphate	485.804	412.423	385.262	333.938	429.021	464.873	358.856	444.979	409.473	491.764	252.185	303.036	552.437	549.894	368.802	365.681	368.579	390.158	557.208	387.795	251.887	507.8	418.445	337.309	474.122	688.953	397.746	466.722	523.24	404.861	268.501	326.828	418.101	332.736	380.847	371.171	311.888	260.542	268.459	540.95	515.944	680.63	318.136	312.986	284.823	772.259	350.902	346.168
neg_15352	9R,10S-EpOME	183.718	136.479	152.434	145.937	207.212	205.955	187.318	215.474	198.374	191.768	198.327	152.065	231.857	227.244	147.624	214.125	156.235	154.504	137.543	175.268	197.804	169.057	178.308	188.347	156.63	139.969	179.183	133.359	191.497	162.167	110.678	135.803	144.533	189.456	169.795	176.915	145.028	157.049	134.394	185.189	134.574	297.606	172.462	202.53	223.263	147.339	146.439	195.713
neg_15353	12,13-DHOME	10.3033	13.28	14.1236	25.5455	2.5196	55.8372	2.38038	25.9215	19.1021	66.4431	19.3611	58.1335	5.93055	61.4566	13.3223	10.0508	27.1691	49.7337	51.7412	45.1949	40.2815	15.865	28.1049	10.0352	24.023	23.0339	12.7526	33.3932	24.4637	20.331	40.2621	123.238	42.3099	1.60265	34.7022	2.95563	2.74861	2.99884	2.53632	46.5976	7.76054	1.17753	24.0996	5.97593	15.6015	1.14961	8.11811	5.83673
neg_15354	Eicosadienoic acid	3972.24	4093.07	3378.78	4211.69	4786.19	5328.15	3650.06	6757.72	3727.38	5022.05	5852.89	6302.34	4739.11	5601.65	4163.88	3894.69	4831.09	2452.82	3500.33	4025.19	5067.52	3438.72	4600.91	4430.68	3243.29	3537.22	4547.6	3028.55	4409.91	3582.11	3221.83	4143.56	2552.21	4621.35	2854.3	10460.7	4324.03	6635.18	7058.95	7188.41	6306.67	10485.1	6836.03	8540.13	6703.66	6197.02	3035.13	5855.96
neg_15355	C-2 Ceramide	275.897	312.046	268.15	338.515	265.834	261.129	307.508	244.341	277.779	205.301	338.703	378.173	300.818	312.472	295.695	259.1	314.455	341.607	234.392	267.479	368.942	248.473	266.826	193.962	320.347	251.653	161.919	227.695	267.196	346.969	278.309	178.965	153.044	285.098	231.872	304.576	297.313	326.804	256.226	267.926	352.33	299.142	283.696	308.444	200.903	314.854	324.575	193.402
neg_15359	24,25-Dihydroxyvitamin D	924.837	930.981	982.352	787.925	764.985	813.353	527.255	1280.94	1171.06	841.666	1462.31	1332.16	848.883	669.624	1162.61	851.992	298.04	344.592	669.08	407.844	413.512	481.67	362.467	754.707	486.197	256.47	291.843	230.888	213.419	406.177	258.4	346.193	407.461	1435.7	342.395	1318.95	547.424	1104.11	1303.89	743.771	1125.39	963.592	964.448	979.212	865.672	1406.22	1022.44	839.938
neg_15365	Fluocinolone	689.771	920.17	663.191	748.557	780.551	1172.79	713.744	1600.9	815.267	1270.11	1232.2	1651.79	718.904	949.581	744.288	710.388	887.428	447.885	620.014	604.987	1005.34	648.12	1098.31	853.887	498.484	593.065	951.706	610.319	1125.74	713.134	602.863	1030.45	532.779	773.986	790.069	2404.86	1120.66	1132.59	1557.67	1219.1	1033.62	1785.75	934.452	1565.62	1199.11	1271.74	551.859	880.038
neg_15368	Kanokoside A	90.8668	101.974	58.7478	81.5333	101.644	166.58	81.3041	264.621	122.475	165.974	183.738	200.485	35.4124	91.4628	74.2399	73.0779	114.663	1.73091e-09	51.1092	97.7166	163.391	44.7278	109.76	98.4532	34.1278	50.4751	106.77	54.1285	139.007	85.5532	50.0964	97.7109	33.5516	109.931	69.448	363.819	136.279	153.508	217.406	164.884	107.975	283.529	140.561	247.749	216.859	183.345	51.0561	128.83
neg_15379	Monacolin J acid	324.634	336.088	367.681	372.585	339.72	332.732	344.772	343.011	359.804	373.171	404.514	335.423	379.541	428.951	349.188	332.957	339.281	323.311	316.399	374.633	356.998	343.795	352.856	427.043	354.035	368.259	314.657	354.371	365.998	350.151	346.732	339.941	323.503	305.941	352.285	332.048	333.074	337.152	301.317	324.659	348.256	323.982	321.337	383.145	336.757	333.98	301.623	293.102
neg_15380	Sagittariol	8967	20344.7	14417.4	13825	12587.8	15226.6	24477.9	20215.4	21422	25482.6	12395.9	13519	19797.6	70203.7	10693.2	17356.6	17390	6770.89	10557.1	38259.9	35753.2	9313.06	32859.6	49556.8	16473.7	16960.2	15483.3	25777.6	29860.8	8862.15	15404.3	16130.8	5569.3	13085.5	3599.78	18543.8	7552.94	19999.2	7037.77	23159.6	10437.2	9991.84	11089.6	27353.2	43686.1	15240.7	14675.2	15470
neg_15382	Tetracosahexaenic acid	270.283	631.851	344.225	338.709	484.491	452.59	606.677	538.787	437.196	604.916	382.475	673.64	569.282	2215.76	266.759	401.07	417.951	118.362	131.234	871.286	750.673	218.386	682.664	958.435	258.786	311.283	238.951	421.004	614.009	165.878	202.69	367.03	113.709	311.593	67.6701	705.085	186.772	389.768	187.787	949.44	340.269	413.078	337.441	682.522	1045.4	328.246	323.059	393.772
neg_15386	Muricin H	123.757	133.78	101.515	71.4289	94.0734	108.693	25.039	125.705	99.0697	97.4128	119.285	67.0225	41.6478	27.7677	84.5311	64.4999	116.916	189.585	159.618	164.917	72.9471	82.4047	57.9738	102.89	75.8107	146.152	94.4568	109.731	95.2457	96.5019	76.5824	162.267	201.333	101.96	167.511	134.404	145.571	137.286	112.076	117.614	151.659	121.62	110.842	167.37	92.095	145.497	98.1016	111.229
neg_15387	Mosinone A	3657.45	4472.8	2928.02	3499.96	3069.31	3598.14	1985.02	3840.64	3325.55	3037.91	3880.21	3615.95	2700.71	2714.36	3244.69	2560.16	4083.19	5087.68	4616.86	4962.43	3036.66	3782.82	2791.29	3420.87	3028.1	3175.48	4189.88	4425.36	4083.81	4508.44	2994.02	4861.61	5487.3	2925.12	5083.02	3784.91	3202.42	4121.96	3399.47	3703.88	4573.87	4043.22	4064.14	4963.86	2811.29	4995.07	3116.75	3028.19
neg_15397	Vindoline	1397.55	1700.77	1826.83	1695.7	1381.54	2205.85	2803.28	2480.15	3062.19	2583.09	1592.19	2338.04	1204.44	2728.45	1291.35	1408.66	1813.25	1334.45	1936.07	2775.01	2447.47	1972.92	1605.73	3943.25	1300.59	1415.67	1019.23	1850.21	1882.05	1302.81	1153.26	1170.86	1005.27	2221.06	632.59	2473.31	2239.68	2771.48	2596.03	1501.34	1938.64	1858.87	1476.81	2336.59	3351.58	1642.04	2640.45	1223.83
neg_15398	Androsterone glucuronide	219.336	515.028	419.496	292.599	231.722	472.624	622.018	600.344	583.138	622.081	434.634	367.139	245.726	1048.9	232.115	444.811	388.98	115.694	258.5	815.228	799.563	129.882	648.13	1081.02	249.296	254.985	270.043	535.624	632.228	182.174	382.288	419.763	98.7495	322.662	71.8237	590.881	205.748	476.641	118.641	545.937	315.56	313.082	258.718	725.132	967.557	482.944	354.818	310.008
neg_15399	7-[3-(4-Acetyl-3-hydroxy-2-propylphenoxy)-2-hydroxypropoxy]-4-oxo-8-propylchromene-2-carboxylic acid	335.933	737.459	563.337	433.627	425.809	638.27	979.024	836.034	848.675	930.802	510.228	519.46	397.054	1862.48	339.074	626.326	603.833	186.933	380.124	1325.93	1225.95	289.636	968.041	1782.83	410.468	421.387	426.011	838.814	1027.62	280.377	506.82	583.772	170.698	471.5	110.627	675.556	305.277	707.313	216.854	755.817	390.316	386.162	364.686	1024.42	1520.13	645.174	523.862	526.577
neg_15409	Dihomo-gamma-linolenic acid	1322.12	1034.41	1084.49	1217.55	1657.7	1447.16	1173.21	1874.41	940.906	1190.58	1649.89	1468.29	1232.3	1641.19	1389.58	958.821	1365.46	554.354	907.088	1096.51	1535.73	941.251	1344.67	1342.28	951.912	965.987	1059.05	1073.03	1182.18	908.614	511.793	1067.37	939.576	1074.54	916.827	2230.98	1216.46	1381.3	1466.91	2071.83	1481.99	2174.61	1493.33	2349.13	1638.01	1471.39	844.055	1423.27
neg_15435	beta-Damascenone	69.0556	79.4171	79.4502	76.1887	83.3699	61.4326	81.3254	87.8979	88.8378	84.8301	71.7052	85.4681	119.025	105.324	70.0654	87.19	76.0525	79.8512	96.2836	80.336	87.4169	94.1515	87.2982	91.1912	101.199	113.931	91.6051	89.1124	103.964	93.5735	103.014	99.1097	95.9322	78.7442	84.1312	69.658	75.2244	73.8148	73.1383	79.9097	84.0466	80.8738	84.7482	81.1842	72.4677	77.1638	81.7347	76.6276
neg_15437	12'-Apo-b-carotene-3,12'-diol	184234	193422	206896	214236	198939	184619	216386	192129	215136	205180	189684	201424	289067	265100	205852	230737	199222	202638	228234	208412	206523	246868	216741	222884	237873	265144	225787	224997	229483	223648	238210	220559	210008	194495	206766	182990	194734	187095	202507	196377	217099	203389	209186	205350	190807	203511	197143	192030
neg_15445	Deoxycholic acid glycine conjugate	240.055	172.717	138.292	141.601	249.965	110.376	138.463	105.049	69.9392	75.5045	252.8	190.76	27.4319	65.8161	206.313	130.921	123.825	159.174	85.3263	70.125	124.938	69.5869	85.1541	98.5272	45.8722	53.471	45.3297	50.7265	62.4641	59.987	97.1867	55.23	203.926	119.784	107.707	310.433	190.242	124.997	139.697	183.16	125.488	285.749	119.409	149.82	133.789	150.257	132.516	174.487
neg_15452	7-Isopropyl-5-methylbicyclo[2.2.2]oct-5-en-2-one	3332.35	2858.84	3074.74	3855.7	4355.67	4225.81	3206.7	5092.82	3463.34	4601.17	4064.62	2482.68	4016.18	4774.51	3580.96	3275.27	4008.13	1892.02	2226.04	2508.93	4272.82	2402.37	4405.62	4406.75	2574.55	2778.97	3446.77	2519.51	2460.22	2258.87	1679.04	1814.81	2367.41	3750.87	1748.76	5518.11	2890.26	3427.73	3191.63	4285.49	2824.31	5555.19	2764.77	4637.86	5309.66	2651.91	2485.11	3888.25
neg_15454	MG(0:0/22:6(4Z,7Z,10Z,13Z,16Z,19Z)/0:0)	77.4984	60.996	50.5604	74.7669	86.2269	109.518	61.0181	141.072	79.4597	107.164	98.3576	59.7451	65.0706	100.272	67.403	70.7244	88.5124	28.7493	38.1633	44.703	89.0647	49.476	100.522	89.8681	34.9107	43.7479	61.2482	39.6502	39.0191	35.2435	18.1512	26.2796	41.6677	76.4867	30.0183	148.818	61.4702	74.8596	67.2264	97.0761	54.4654	150.589	58.0497	130.403	121.541	61.9798	50.1666	95.5937
neg_15461	Yucalexin B14	230.868	231.938	221.327	305.097	256.736	214.491	207.391	245.747	226.045	252.727	283.424	217.801	260.749	284.088	326.146	237.881	228.027	204.712	207.362	230.714	247.766	269.511	276.101	276.403	254.441	262.065	227.43	244.149	234.814	240.066	221.624	222.934	220.681	231.724	232.014	237.233	215.888	239.132	226.71	232.392	232.018	242.715	256.861	261.736	221.672	213.31	197.293	232.517
neg_15463	Tyromycic acid	27925.6	26194	26638.6	28559.3	29588.9	26591.5	26141.7	27968.6	26315.1	28049.2	27534.1	27977.8	33880.3	35257.8	30428.1	29659.2	27430.5	24588.7	26984.9	27174.4	29095.3	30246	30427.4	30531.4	28489.6	30399.9	28393.1	28063	29656.8	27064	25673	27511.9	25366.4	26162.1	24149.2	27970.5	25212.6	26712.4	28299.6	29062.7	28298.5	30436.2	29325.5	29784.2	28589	26130	24603.5	29219.9
neg_15470	(13R,14R)-7-Labdene-13,14,15-triol	104.819	58.9258	76.5395	88.5969	126.052	106.323	83.9916	105.259	83.9077	94.4527	125.694	63.6613	84.6619	179.75	61.8958	94.1938	91.4633	59.5033	35.5277	75.3505	89.4064	53.6346	74.0477	107.267	46.6175	43.0379	65.2778	48.7196	80.4449	56.2625	45.7708	52.4476	56.6387	105.776	46.0976	104.432	50.7705	73.98	53.3332	61.4708	42.113	60.0569	51.5706	37.544	146.087	65.7311	67.1649	111.765
neg_15472	2-Cyclohexen-1-one, 3-(15-hydroxypentadecyl)-2,4,4-trimethyl-	697.019	746.188	683.272	825.346	706.381	696.204	455.695	677.965	893.473	613.117	783.243	684.193	750.078	545.487	631.662	576.727	767.797	1399.99	956.862	876.068	680.134	787.697	637.085	679.413	775.121	602.517	730.742	753.564	597.397	819.235	755.224	939.597	903.039	730.417	951.044	861.899	825.774	857.015	811.762	775.56	802.771	655.212	709.68	754.956	614.053	953.423	712.274	666.685
neg_15474	N-(14-Methylhexadecanoyl)pyrrolidine	2859.22	1827.66	1369.42	1874.4	3464.94	1045.52	1526.01	989.816	512.264	702.484	3130.36	1857.63	568.139	585.981	3160.37	1806.38	1388.14	1522.48	574.41	538.959	1304	486.413	830.803	640.794	842.817	663.969	902.769	755.242	929.4	911.655	612.359	593.961	1348.57	1588.21	1617.61	2670.44	2033.18	940.698	1055.58	1285.49	1347.35	3389.31	1898.64	1827.68	1762.05	1116.41	1795.2	1830.11
neg_15483	Sisomicin sulfate	590.241	377.96	262.556	352.037	628.337	182.727	309.334	154.186	71.1347	99.9785	595.244	331.233	49.8789	81.4926	606.418	358.733	272.297	243.81	64.0968	77.9183	238.445	82.231	139.934	116.003	97.277	115.617	122.759	111.244	183.098	125.06	96.2907	76.9524	323.592	281.05	216.911	528.056	344.342	130.727	191.183	264.366	185.859	659.146	334.952	332.872	350.94	187.763	334.14	353.128
neg_15489	20alpha,22beta-Dihydroxycholesterol	370.563	296.991	296.811	287.317	265.56	227.42	130.391	253.529	286.508	212.212	237.601	249.811	228.601	168.98	227.986	223.169	275.45	534.184	391.134	344.34	229.464	266.274	207.532	235.086	240.02	231.189	247.091	287.88	210.12	252.445	247.933	306.424	353.24	238.054	299.728	313.164	308.52	394.379	280.762	334.558	294.455	236.283	278.422	291.091	235.608	346.491	229.397	220.208
neg_15490	Soyasapogenol B 24-O-b-D-glucoside	300.1	279.331	278.415	254.047	408.393	504.027	368.435	411.744	391.175	348.159	301.245	413.162	226.203	228.946	444.444	411.61	172.582	359.541	383.066	196.678	251.608	321.548	244.967	427.281	197.204	233.394	201.355	159.096	327.241	219.435	427.509	273.322	46.3858	265.85	132.477	448.511	535.273	165.219	318.143	284.741	455.11	541.638	62.5718	385.051	386.806	402.836	382.459	225.843
neg_15497	11,12-DHET	114.609	153.503	82.3215	78.0024	125.777	73.7887	164.222	54.9892	85.6253	136.932	155.856	178.74	43.1312	84.9426	141.652	156.244	99.9824	102.67	113.593	97.522	158.109	80.4318	84.4677	66.5862	92.0255	44.104	48.0849	61.5253	89.5523	66.8446	116.445	68.2001	55.3774	114.117	86.2762	201.762	183.835	200.418	111.413	92.3144	225.491	209.38	163.551	148.803	167.673	129.772	133.032	104.971
neg_15498	5,7-Docosanedione	285.916	211.005	268.117	278.806	277.706	318.742	236.447	275.685	314.029	195.403	326.457	280.886	187.482	195.462	285.794	425.485	408.848	261.494	498.422	453.755	384.29	537.263	432.36	277.914	351.574	225.637	355.07	372.754	270.532	275.891	162.762	292.384	246.696	300.797	207.485	306.738	325.007	672.184	517.31	270.03	174.754	297.349	195.339	203.273	309.302	243.25	291.903	287.701
neg_155	Aklavinone	132.271	104.345	104.539	141.535	119.304	145.423	114.895	144.57	151.177	180.664	106.093	107.886	180.026	159.614	155.994	120.4	141.228	136.962	184.872	127.817	104.73	160.872	147.696	111.292	179.62	239.574	157.112	171.943	157.613	174.219	133.819	162.849	180.624	126.27	134.084	127.141	141.28	78.6688	92.23	142.396	162.89	247.126	115.043	148.068	98.6165	176.459	158.431	117.772
neg_15503	Fludrocortisone	388.621	539.534	136.333	118.801	187.742	351.192	441.769	133.244	125.93	212.891	730.754	504.465	198.97	110.342	220.926	177.833	238.639	387.561	191.57	205.546	407.764	122.724	93.9358	678.461	420.703	1.73091e-09	54.4051	229.77	79.682	453.315	97.5885	53.9394	24.7995	559.44	215.918	651.63	627.06	757.348	283.099	348.714	327.706	505.746	269.586	590.435	269.935	282.269	303.994	147.532
neg_15505	gamma-Humulene	598.271	661.575	570.553	629.492	600.263	643.904	381.585	666.93	775.992	542.341	689.74	589.683	601.83	413.07	650.995	449.201	612.841	944.142	947.43	878.708	583.799	558.027	524.483	639.282	582.464	459.03	561.485	673.442	484.142	613.935	349.89	708.062	861.435	586.413	816.88	815.596	758.374	930.509	854.611	940.748	683.175	603.309	792.579	601.175	518.739	801.925	549.747	516.678
neg_15508	Nandrolone	2023.88	2056.84	1873.88	1913.79	2083.7	1916.39	1185.2	1987.59	2076.97	1667.93	2062.4	1961.13	1672.24	1447.49	1944.63	1502.63	1992.34	2953.74	2531.94	2751.24	1848.4	1916.54	1584.33	1974.08	1806.97	1675.89	2151.5	2260.59	1742.25	2039.3	1518.84	1985.34	2550.91	1867.78	2156.31	2551.9	2346.02	2729.31	2303.35	2567.71	2351.72	2054.66	2429.35	2322.26	1677.24	2342.01	1760.08	1710.49
neg_15510	9,10-DiHOME	230.566	251.584	214.026	298.318	288.716	228.636	308.224	239.352	231.591	237.196	227.359	291.786	349.565	452.328	217.143	316.968	238.249	177.434	190.803	320.944	328.57	232.23	241.566	352.042	259.728	227.17	223.844	258.016	287.388	229.9	182.328	225.626	130.249	183.057	141.713	258.705	235.515	363.575	228.677	274.698	263.741	287.915	310.359	299.727	368.264	283.596	191.899	210.598
neg_15511	(E,Z)-2,4-Dodecadiene	175.456	237.016	178.101	203.06	221.368	262.506	140.99	259.318	278.416	201.902	248.117	194.581	162.521	100.668	203.95	133.805	162.863	385.073	396.803	317.265	218.778	188.519	200.317	193.157	222.794	170.274	143.952	203.851	159.833	205.166	104.5	176.497	327.092	246.328	345.448	224.792	237.347	294.604	218.46	329.99	188.638	150.271	246.614	171.457	156.914	205.822	167.436	172.74
neg_15513	QUINPIROLE	2199.15	2435.3	2178.77	2325.38	2282.91	2310.39	1610.32	2497.3	2619.2	2111.55	2502.68	2387.77	2342.24	2020.45	2300.9	1979.13	2311.42	3649.98	3201.4	3105	2316.25	2286.05	2124.59	2382.02	2281.76	2056.73	2315.88	2443.24	2052.06	2360.61	1905.46	2323.79	2939.14	2175.5	2667.97	2672.71	2509	3159.54	2790.34	3061.3	2495.19	2220.06	2652.91	2539.82	2020.66	2724.88	2041.07	2060.86
neg_15514	(1R,3S,5Z)-5-[(2E)-2-[(1R,3As,7aR)-1-[(2R)-3-ethoxy-7-ethyl-7-hydroxynon-4-yn-2-yl]-7a-methyl-2,3,3a,5,6,7-hexahydro-1H-inden-4-ylidene]ethylidene]-4-methylidenecyclohexane-1,3-diol	1575.6	1724.63	1500.3	1678.22	1514.97	1843.89	1253.61	1920.57	1969.24	1612.13	1811.58	1810.82	1475.27	1415.07	1720.07	1445.57	1735.49	2454.88	2229.37	2318.09	1719.35	1698.74	1575.19	1845.31	1620.53	1402.34	1715.15	1809.2	1550.34	1760.61	1373.08	1661.92	2011.89	1624.18	1893.05	2108.32	1895.8	2267.63	1953.7	2145.71	1895.57	1821.14	1980.44	2021.14	1580.63	2107.74	1562.53	1515.56
neg_15519	2-Methyl-3-n-amyl-dihydropyrrole	110.375	108.276	91.2065	97.0227	164.806	132.355	141.04	86.4459	80.6968	103.427	143.056	127.494	138.826	234.475	115.374	171.212	101.504	102.54	70.9254	147.132	202.42	106.489	197.648	169.912	170.272	106.501	135.581	186.109	220.003	151.104	143.315	114.017	68.866	104.451	80.4397	206.955	97.7018	240.666	92.6902	200.309	112.834	235.362	202.392	230.455	174.451	189.847	98.4526	178.732
neg_15520	(8S,9S,10R,11S,13S,14S,17S)-11,17-Dihydroxy-10,13-dimethyl-17-prop-1-ynyl-9,11,12,14,15,16-hexahydro-8H-cyclopenta[a]phenanthren-3-one	1229.64	1271.96	1347.21	1336.28	1277	1421.19	1642.15	1459.94	1881.53	1448.32	1363.42	1559.23	1354.94	1562.11	1399.35	1525.23	1344.4	1265.33	1571.67	1531.88	1418.38	1388.53	1361.13	1564.01	1300.1	1357.78	1250.5	1359.66	1531.03	1391.83	1479.21	1498.66	1241.88	1344.83	1418.78	1491.28	1494.88	1503.42	1384.31	1318.01	1467.77	1615.67	1418.54	1577.99	1408.86	1572.19	1272.63	1228.59
neg_15522	6-Deoxocastasterone	632.927	673.56	646.027	724.608	655.788	709.37	649.164	704.08	778.155	665.155	680.674	651.104	609.542	719.157	675.177	690.552	710.527	785.118	729.632	699.769	676.204	674.656	641.956	726.736	614.062	630.165	563.973	649.321	660.632	660.02	630.189	675.132	600.314	596.668	716.379	695.481	673.027	698.825	654.087	741.576	694.382	689.55	668.563	707.496	622.165	711.698	574.006	590.66
neg_15532	Ascorbyl stearate	688.193	634.153	696.87	577.134	553.454	601.937	506.924	559.729	650.26	610.669	506.743	582.664	597.196	455.82	776.764	541.983	493.848	544.522	573.823	578.967	949.284	434.014	435.309	753.394	589.58	397.461	336.21	544.382	344.241	483.924	357.159	481.501	597.413	462.489	311.316	468.458	931.788	507.16	630.945	898.874	598.758	574.182	361.306	460.146	477.242	400.675	534.017	434.099
neg_15536	DG(15:0/18:1(12Z)-2OH(9,10)/0:0)	4831.53	3861.89	3458.26	3559.29	4673.58	4599.42	2878.57	4407.77	3887.81	3263.47	4541.86	3502.49	3055.97	2795.12	4039.15	2804.29	3439.12	3543.9	4326.99	4636.77	3376.51	3381.89	3069.94	4504.02	3246.26	3159.56	3923.69	4137.44	3040.82	3708.89	1846.65	4300.03	4609.25	4724.05	3778.46	5518.43	4468.19	5246.3	4823.75	5572.03	5431.59	4787.94	5350.82	4848.91	4030.51	5496.57	3368.45	4648.98
neg_15541	Hexyl dodecanoate	1407.41	2125.1	904.424	1067.18	2231.62	1743.26	1381.46	2414.32	1150.75	1665.36	1877.52	1267.26	1324.82	4083.92	1347.39	1025.41	1597.52	650.321	605.43	1804.43	2264.94	758.679	1896.42	2682.57	1015.12	1037.73	1326.34	1271.93	1913.91	804.171	615.768	1723.35	571.553	1224.02	752.697	3896.45	1607.8	1929.94	1364.93	3534.41	1432.68	3304.62	1971.68	3590.61	3318.52	2029.75	1007.88	1567.08
neg_15543	MG(18:3(6Z,9Z,12Z)/0:0/0:0)	96.4509	141.292	27.6062	53.727	144.869	116.126	71.2397	158.665	55.6169	84.1167	138.048	83.046	49.8064	153.906	98.6664	48.9673	88.3351	29.8149	26.4933	106.235	118.614	27.0097	91.8617	121.382	57.0912	47.7451	89.0054	58.7808	114.923	32.8824	36.7803	129.609	21.4136	70.4926	53.0266	263.462	122.046	153.799	83.8784	220.982	87.0919	243.882	129.549	205.447	168.723	131.201	46.7155	96.3057
neg_15547	Cortol	64.9691	56.9679	51.1242	52.209	84.5904	55.7713	53.4763	47.7816	28.8286	58.4671	25.9702	54.357	90.3359	74.1026	71.6922	47.3602	54.011	65.1011	43.4139	65.1471	51.0109	70.767	71.0988	56.167	80.5234	81.1035	76.5497	48.163	61.7145	45.8611	61.991	56.7928	54.6391	54.3981	24.3371	63.0527	46.7049	65.3526	50.0549	70.367	59.0973	64.6793	72.3026	63.705	56.2487	25.8855	37.2215	77.4151
neg_1555	VINYLSULFONIC ACID	21.723	26.3644	29.6308	26.58	30.9314	21.6395	17.7669	18.7812	12.5451	16.4418	24.3518	25.4376	19.2031	13.9209	23.3721	16.422	22.9166	27.4096	18.8483	19.0288	21.5494	20.1552	25.9968	22.8724	14.6481	28.0047	26.6461	20.1239	19.7938	17.1777	48.0438	24.0107	20.7112	22.4785	25.5792	21.516	25.5315	22.4446	32.7333	21.0092	23.5916	15.0804	25.0372	26.0448	11.8423	11.3201	14.8263	20.1333
neg_15551	5a-Cholestane-3a,7a,12a,25-tetrol	530.972	535.596	456.043	480.771	463.277	598.225	360.753	617.032	660.939	526.536	569.038	507.57	389.948	394.232	535.563	375.134	526.287	823.588	719.637	705.704	556.755	444.385	481.274	588.545	478.001	425.735	585.809	588.977	480.477	579.222	467.131	791.722	625.076	537.027	680.5	683.809	629.463	673.562	632.976	732.447	540.924	526.684	520.092	592.652	510.524	679.205	492.024	584.289
neg_15553	Kenacourt	105.778	260.38	195.894	253.467	256.428	306.225	407.036	488.721	402.443	514.006	222.94	149.183	335.554	1465.7	245.332	316.284	349.633	71.2984	131.425	649.067	618.448	157.04	522.879	798.942	227.543	319.461	139.202	362.114	485.862	81.8851	164.746	213.165	27.0254	217.068	26.9098	508.583	120.28	379.945	116.692	635.951	235.244	299.665	245.613	707.368	895.617	322.077	219.503	251.728
neg_1556	AMINOHYDROXYBUTYRIC ACID	176.048	156.668	166.409	179.528	113.139	80.9487	142.423	102.071	88.4217	93.3725	143.869	115.61	71.8932	51.489	180.539	129.515	220.228	190.212	121.429	78.9228	137.51	70.4238	68.2319	50.0803	129.832	185.255	87.3927	68.4291	69.4926	128.141	80.062	57.5077	233.024	190.652	164.991	115.356	149.666	113.44	136.272	58.5716	136.622	68.4609	133.896	54.1868	86.0709	117.087	195.941	147.093
neg_15562	Cyclooctatin	36.97	206.21	146.49	164.66	12.3729	39.5979	182.703	15.6949	221.49	206.479	53.0032	224.595	280.478	173.085	6.61852	166.261	277.874	165.016	264.994	341.498	274.258	176.153	259.115	40.8901	290.54	353.053	384.588	272.699	224.323	344.288	9.95394	238.22	238.631	8.24001	198.77	6.06915	6.00036	10.1478	9.26046	5.35539	7.17934	9.43516	7.59917	8.92517	5.17185	5.59842	159.732	28.1421
neg_1557	2-Aminoethylphosphonate	20.5761	22.7698	26.7773	26.29	16.792	31.97	22.3681	35.8307	28.8113	28.8918	16.1924	22.5977	31.4283	24.2794	23.5221	7.14614	27.9322	35.161	31.5556	28.9827	23.2485	35.6611	24.5269	11.194	25.7983	33.4001	19.9114	26.9112	26.0143	29.717	37.5646	33.693	35.0812	28.9611	26.7686	16.8438	24.7548	22.8304	23.3087	20.4351	27.4527	22.377	16.7385	26.9732	14.833	36.3074	26.432	25.4324
neg_1558	Na-Acetyl-L-glutamine	122.543	140.943	108.233	110.592	129.774	263.731	120.68	166.498	267.74	408.631	61.7215	93.223	429.452	385.802	132.483	177.819	113.849	110.326	388.307	213.489	76.1605	291.766	309.053	238.493	241.221	352.573	210.323	247.528	289.88	204.14	87.3965	183.882	100.67	82.8144	104.29	88.9272	98.9968	89.2059	76.7493	333.197	278.548	454.366	90.5136	261.079	95.8077	419.284	142.717	112.727
neg_15592	Pentadecanal	193.524	199.202	147.609	162.361	231.209	177.299	195.303	175.357	148.514	157.237	212.806	201.647	215.759	216.734	206.824	198.579	183.003	178.307	150.247	192.112	220.59	160.44	199.478	187.826	233.76	186.384	186.403	194.06	219.349	182.735	204.735	212.827	178.101	165.668	191.023	262.572	203.005	233.821	219.286	228.797	193.407	254.97	285.738	260.253	201.082	222.042	157.326	226.539
neg_15594	Taurin	161.915	276.577	282.925	222.576	191.338	306.4	224.24	121.259	144.435	219.939	225.628	298.726	165.521	250.961	232.552	129.541	214.201	192.112	222.097	211.792	233.238	222.422	226.282	257.487	310.61	287.464	292.175	203.249	192.369	258.687	249.229	324.582	270.061	119.14	254.925	299.724	271.187	267.765	227.448	257.721	235.622	341.688	254.611	338.969	195.126	244.597	183.025	322.934
neg_15595	Ethisterone	53145.7	54753.1	52122.5	55673.6	59493.6	55655.8	57060.9	57265.1	54940.1	57692.3	69414.1	56528.8	64897.3	69787.3	57488.1	56190.7	57051.8	48559.9	52001.1	55903.6	60257.7	57378.3	57971.2	66234.7	60814	59354.8	55187.8	57661.1	61508.3	57959.9	55965.2	60407.7	55480.9	51638.6	59901	55796.3	53141.7	56277.9	54034.4	58394.8	54916.3	58804.6	56650.6	61345.8	51211.3	56531.2	47487.2	58325.5
neg_15596	Abietinol	388.094	374.947	313.232	510.237	399.709	377.733	363.068	399.702	326.668	395.313	490.549	377.715	378.008	403.144	538.361	342.959	333.776	297.513	262.153	372.245	403.212	333.162	346.423	442.298	430.287	347.447	323.396	374.537	410.249	341.6	280.378	385.52	274.067	330.841	358.256	445.212	351.969	440.823	347.332	468.566	309.614	375.306	370.69	473.044	348.509	368.147	277.709	339.262
neg_1560	Gluconic acid	2839.94	4439.87	4241.98	3390.21	2634.03	3670.48	5007.55	3365.54	4879.62	5356.37	2445.68	2911.18	4984.84	3308.88	3324.29	5059.38	2000.7	1927.54	5123.42	1966.95	1957.58	2737.27	4388.61	4056.53	2559.46	4375.51	3673.03	2929.6	3147.74	3198.58	3057.72	3528.2	2728.22	4007.28	2691.05	2296.34	1978.41	2203.13	1945.81	1720.45	2040.08	1512.58	1587.19	2180.89	2989.4	1779.93	3800.86	2888.9
neg_15601	Mammea B/AD cyclo D	293656	295809	276201	285229	309773	339580	380323	359768	324538	311824	354920	364973	263003	350006	303163	315654	297876	275169	299428	317274	333906	271023	289826	351754	276645	271568	285797	323253	361275	343582	296621	363854	287988	289656	339835	370263	323695	313303	330559	338188	314809	375562	323734	383455	306117	400928	267469	286141
neg_15611	4,21-Dehydrogeissoschizine	491.933	484.343	396.512	424.302	567.813	534.827	523.374	529.871	421.292	450.617	525.676	570.608	498.965	619.738	554.275	456.867	480.228	381.536	384.088	496.817	534.572	399.101	509.306	544.174	482.973	424.572	497.581	479.945	580.604	516.471	409.809	520.807	398.079	441.631	464.014	532.494	458.237	470.323	516.036	570.627	445.563	552.193	554.446	560.257	497.138	535.6	372.983	517.66
neg_15612	Adrenic acid	1964.82	2739.97	1973.48	2233.25	3110.2	3155.03	3495.72	4334.34	2666.69	3628.58	2875.76	2455.93	3235.77	12665.8	2248.11	2501.92	3079.39	1389.01	1631.85	4779.92	5363.98	1691.11	4713.9	6154.39	2394.79	2741.05	2264.66	3147.92	4516	1670.75	1773.45	2559.04	1115.28	2087.31	1123.7	5041.51	1546.15	3180.88	1702.28	6419.9	2154.13	3010.36	2476.68	6772.5	6916.11	2775.65	1819.02	3081.63
neg_15614	(R)-Heraclenol 2'-(3-methylbutanoate)	6400.14	6919.26	6293.86	6367.56	6563.42	8952.28	9973.42	9486.72	8346.26	7675.97	9084.84	8646.31	5030.85	7492.11	6432.52	7625.7	7489.01	6699.4	7257.21	7897.35	8083.92	6012.44	6634.07	9144.38	5754.85	5751.41	6546.09	7804.74	8971.73	8448.78	7047.27	9361.27	6714.45	7659.52	8913.01	9603.32	8712.33	7621.82	7617.64	7948.47	7343.9	9661.75	7812.69	9838.01	7994.17	10952.7	6183.48	6222.28
neg_15615	7,8-Dehydro-beta-micropteroxanthin	704.165	670.582	552.254	621.222	771.944	668.034	676.456	673.484	615.79	637.623	651.704	767.925	865.839	916.399	688.145	634.144	628.997	569.207	605.893	637.113	685.988	763.874	686.356	743.887	724.035	762.381	673.557	653.971	711.442	675.707	503.127	639.655	477.814	634.163	446.436	664.976	636.157	778.831	856.322	678.312	642.339	710.244	739.956	750.211	664.151	550.223	652.469	719.65
neg_15619	6-[[3-Fluoro-5-(4-methoxyoxan-4-yl)phenoxy]methyl]-1-methylquinolin-2-one	1874.42	1547.38	1072.68	1207.21	2146.91	1981.68	1773.16	2061.6	1205.07	1403.21	2231.62	2154.46	1514.81	1998.91	1686.29	1342.57	1454.17	1071.89	1076.65	1465.75	1869.56	1120.3	1664.03	1763.26	1429.39	1266.3	1480.87	1478.92	1936.59	1592.27	1046.95	1905.06	988.487	1350.25	1278.36	3049.86	1490.16	1811.16	1834.51	2699.19	1462.51	2554.86	1986.29	2600.42	1656.08	2080.12	1050.55	2013.57
neg_15623	3-Oxo-12,18-ursadien-28-oic acid	28529.8	29052.8	26335.6	27814.5	31837.1	28807.4	29616.8	30801	27076.2	30712.8	29120.3	35336.6	38739.1	41432.6	31572.4	33032.1	28054.4	23605.7	28571.2	29608.4	33457	31957	34641.8	30922.8	32099.3	33463.5	31294.5	29784.6	33760.7	30703.5	28619.3	32718.8	24400.2	25548.3	26060.5	31029.4	27593.9	28379.1	30984.2	34030.1	31809.9	34644.1	30830.9	34592.9	28693.8	31855.3	25122	31369.7
neg_15625	Codeine-6-glucuronide	377.277	339.736	315.249	315.955	396.004	462.142	488.156	481.005	407.412	389.029	488.66	493.431	248.12	430.59	325.138	359.309	341.501	311.327	343.612	376.138	424.656	315.527	341.075	483.303	280.8	293.201	302.36	311.846	438.911	376.548	297.297	404.74	293.19	369.087	361.291	495.335	389.867	413.401	386.174	466.635	372.89	439.637	457.99	467.926	394.079	446.862	294.375	379.586
neg_15629	Phytolaccinic acid	601.29	689.201	606.949	673.516	621.614	879.985	676.875	865.557	901.52	707.957	787.639	853.585	456.55	571.572	696.124	618.148	630.185	910.826	860.003	746.234	701.234	522.56	527.203	771.937	513.628	385.386	486.88	583.851	514.525	602.397	377.582	610.411	616.668	697.803	673.597	757.039	748.735	822.523	710.649	924.063	617.789	684.839	625.901	755.986	673.948	791.958	571.761	568.808
neg_1563	2-Aminophenoxazin-3-one	3782.72	4844.58	3857.45	2721.08	3001.09	1680.47	4169.06	1545.36	1826.92	2191.98	2753.07	2389.19	2494.89	1914.42	3658	3567.99	3762.07	3347.85	2765.81	1347.9	2316.33	1819.54	1669.37	1903.87	3046.66	3735.78	3400.89	1667.88	1867.64	2221.36	3642.94	1901.61	4290.27	4394.87	3642.4	3070.01	2318.11	2390.61	2630.27	2978.01	3224.99	3395.48	2125.42	1445.73	3212.98	2713.36	3175.64	3465.47
neg_1564	L-Sorbose	20446.1	19688.1	21492.6	18726.1	20551.5	23765.7	21412.1	26060.8	21175.9	24148	17710.5	18774.1	29315.6	25227.4	19924.5	21534.7	19395.9	17082.6	24830.1	21945	18809.3	27594.7	25801.9	25803.2	23414.3	25649.4	22426.1	23238.4	23054	20155.5	20711	24282.4	19637.3	20619.6	21085.2	20880.2	17570.3	18884.3	21668.7	21046.1	20404.9	32200.5	19254.1	22186.5	20349.9	21856.5	17088.5	21946
neg_1566	Serylhydroxyproline	446.246	397.029	363.508	276.29	414.035	359.063	311.696	375.155	211.429	246.79	242.758	284.656	304.717	254.716	322.637	312.477	358.565	390.323	334.404	213.67	185.14	324.498	190.589	198.332	270.052	554.783	260.186	255.18	336.6	264.03	237.833	150.602	376.764	351.015	363.797	321.843	285.261	210.43	279.3	365.078	369.168	385.728	260.696	135.887	236.25	562.663	261.07	289.651
neg_15673	Dihydroisophorol	94.5068	115.19	60.1599	57.7579	76.6216	95.0666	122.372	67.7748	90.6743	95.0364	106.818	112.331	149.23	298.796	99.1016	115.741	85.4268	47.8316	59.1693	134.72	211.941	57.7216	133.51	142.01	228.607	78.7692	74.7287	87.5155	131.439	103.997	40.318	75.2294	14.0447	76.4176	46.3457	168.449	73.2288	240.706	82.6242	199.766	153.972	219.339	101.895	266.729	128.179	194.071	59.5023	76.4966
[truncated: 4,572 more rows]
